# Supplementary material for: Seroprevalence of hepatitis B virus in Taiwan 30 years after the commencement of the national vaccination program
Source: PeerJ. 2018 Feb 16;6:e4297. doi: 10.7717/peerj.4297 (PMC5817935; doi:10.7717/peerj.4297)
Supplement: Data S1 [file peerj-06-4297-s001.zip]

Archive with 1 entries (1 files):
- Raw_data 20171005.xlsx
