# Supplementary material for: Seroprevalence of hepatitis B virus in Taiwan 30 years after the commencement of the national vaccination program
Source: PeerJ. 2018 Feb 16;6:e4297. doi: 10.7717/peerj.4297 (PMC5817935; doi:10.7717/peerj.4297)
Supplement: Data S1 [file peerj-06-4297-s001.zip › Raw_data 20171005.xlsx]

## Sheet:  Raw data 17611
Year	SEX	Birthday	HBsAg	HBsAg_v	Anti_HBs	Anti_HBs_v	Anti_HBc（b_e）	AGE
98	0	0028/02/01	0		1			70.4798
99	1	0031/11/14	0	.	1	.	.	67.6776
99	1	0035/08/30	0	.	1	.	.	63.883
99	1	0038/02/22	0	.	0	.	.	61.3997
99	0	0038/06/06	0	.	1	.	.	61.115
99	0	0038/09/15	0	.	1	.	.	60.8439
99	0	0038/12/27	0	.	1	.	.	60.5647
95	1	0039/06/18	0	.	0	.	.	56.0856
99	1	0039/06/18	0	.	1	.	.	60.0828
97	0	0039/07/26	0		1		.	57.9802
99	0	0040/01/04	0	.	1	.	.	59.5325
94	1	0040/01/18	0	.	1	.	.	54.4976
95	1	0040/04/24	0	.	0	.	.	55.2341
100	1	0040/05/30	0	.	1	.	0	60.1321
99	0	0040/10/03	0	.	1	.	.	58.796
99	0	0041/04/26	0	.	1	.	.	58.2266
100	0	0047/8 /15	1	.	0	.	1	52.9316
100	1	0056/5 /27	0	.	1	.	0	44.1513
100	1	0056/8 /12	0	.	1	.	0	43.9459
100	0	0061/2 /29	1	.	0	.	0	39.3956
100	1	0063/4 /11	0	.	1	.	0	37.282
99	1	0041/06/28	0	.	1	.	.	58.0568
101	0	0041/08/31	0	.	1	.	.	59.883
100	1	0041/09/05	0	.	1	.	.	58.8727
97	1	0041/12/25	0		0		.	55.5736
98	0	0031/01/01	0		1			56.5715
102	1	0042/01/28	0	.	1	.	.	60.4661
102	1	0042/05/18	0	.	1	.	.	60.165
95	1	0042/07/09	0	.	0	.	.	53.0301
99	1	0042/09/20	0	.	1	.	.	56.833
96	0	0042/11/27	0	.	1	.	.	53.6516
94	1	0043/01/19	0	.	0	.	.	51.4969
94	0	0043/02/03	0	.	1	.	.	51.4586
99	0	0043/03/13	0	.	1	.	.	56.3457
104	0	0043/03/19	0	0.47	1	.	.	61.3258
99	1	0043/04/16	0	.	0	.	.	56.2553
95	1	0043/08/19	0	.	0	.	.	51.9213
99	0	0043/08/19	0	.	1	.	.	55.9185
100	1	0043/08/19	0	.	1	.	.	56.9179
99	0	0043/08/31	1	.	0	.	.	55.8857
99	1	0044/02/13	0	.	1	.	.	55.4285
97	1	0044/06/12	0		1		.	53.104
99	0	0044/07/29	1	.	0	.	.	54.974
94	0	0044/08/28	0	.	1	.	.	49.898
99	0	0044/09/30	1	.	0	.	.	54.807
96	0	0044/10/08	0	.	1	.	.	51.7871
99	1	0044/11/06	0	.	1	.	.	54.7084
94	0	0044/11/07	0	.	1	.	.	49.7091
99	0	0044/12/01	1	.	0	.	.	54.64
100	1	0045/01/16	0	.	1	.	.	55.5024
94	0	0045/01/18	0	.	1	.	.	49.501
101	1	0045/02/03	0	.	1	.	.	56.4552
99	1	0045/03/01	1	.	0	.	.	54.3799
100	1	0045/03/02	0	.	0	.	.	55.3765
99	0	0045/03/15	0	.	1	.	.	54.3415
96	1	0045/04/14	0	.	0	.	.	51.2642
94	0	0045/04/17	0	.	0	.	.	49.2574
100	1	0045/07/13	0	.	1	.	.	55.0178
95	0	0045/08/29	0	.	1	.	.	49.8953
94	0	0045/09/16	0	.	1	.	.	48.8494
94	1	0045/10/18	0	.	1	.	.	48.7618
99	0	0045/11/01	0	.	0	.	.	53.7228
95	0	0045/11/24	0	.	1	.	.	49.6626
99	0	0045/11/25	0	.	1	.	.	53.6571
99	1	0046/02/24	0	.	1	.	.	53.3997
104	0	0046/04/09	0	0.35	1	.	.	58.2731
96	0	0046/08/05	1	.	0	.	.	49.961
99	0	0046/09/15	0	.	0	.	.	52.8494
95	0	0046/10/08	0	.	1	.	.	48.7892
94	1	0046/11/23	1	.	0	.	.	47.6667
102	1	0046/12/18	0	.	1	.	.	55.5927
99	0	0047/01/13	0	.	0	.	.	52.5127
100	0	0047/03/15	0	.	1	.	0	53.3422
103	1	0047/04/17	0	.	1	.	.	56.2526
96	0	0047/04/21	0	.	1	.	.	49.2464
96	0	0047/06/02	0	.	0	.	.	49.1342
95	1	0047/07/13	0	.	1	.	.	48.0226
105	1	0047/07/15	0		0		1	58.0103
95	0	0047/08/01	0	.	1	.	.	47.9733
99	0	0047/08/25	0	.	0	.	.	51.9049
95	1	0047/09/14	1	.	0	.	.	47.8556
96	0	0047/09/24	0	.	0	.	.	48.8275
98	0	0047/10/01	0		1			50.8357
95	0	0047/10/26	0	.	1	.	.	47.7406
96	1	0048/01/01	0	.	1	.	.	48.5483
99	0	0048/02/05	0	.	0	.	.	51.4531
101	1	0048/03/15	0	.	0	.	.	53.3422
100	1	0048/03/18	0	.	0	.	.	52.3347
96	0	0048/03/19	0	.	0	.	.	48.3347
104	1	0048/05/07	0	.	0	.	.	56.1978
103	0	0048/05/10	0	.	1	.	.	55.1903
101	1	0048/06/17	1	.	0	.	.	53.0903
102	0	0048/06/18	0	.	1	.	.	54.0869
99	0	0048/07/03	0	.	1	.	.	51.0479
94	0	0048/07/08	0	.	1	.	.	46.0376
95	0	0048/07/19	0	.	1	.	.	47.0068
97	1	0048/08/31	0		1		.	48.8905
94	0	0048/09/03	0	.	1	.	.	45.8871
99	0	0048/09/19	0	.	0	.	.	50.8398
99	0	0048/09/22	0	.	1	.	.	50.8316
99	0	0048/10/02	0	.	1	.	.	50.8042
94	0	0048/10/16	0	.	0	.	.	45.7693
100	1	0048/10/19	0	.	1	.	0	51.757
95	1	0048/10/23	0	.	0	.	.	46.7495
102	1	0048/11/03	0	.	0	.	.	53.7173
101	1	0048/11/14	0	.	1	.	.	52.6879
101	1	0048/12/04	0	.	1	.	.	52.6331
99	0	0048/12/06	0	.	1	.	.	50.629
99	0	0048/12/14	0	.	1	.	.	50.6071
98	1	0038/01/01	0		1			49.5763
105	0	0049/02/15	0		1		1	56.4223
95	0	0049/03/03	0	.	1	.	.	46.3799
94	0	0049/03/30	0	.	1	.	.	45.3066
94	1	0049/04/15	0	.	0	.	.	45.2656
94	0	0049/04/22	0	.	0	.	.	45.2464
95	0	0049/07/11	0	.	1	.	.	46.0294
105	0	0049/07/18	0		1		0	56.0034
102	0	0049/07/24	0	.	1	.	.	52.989
94	0	0049/08/12	0	.	1	.	.	44.9452
96	0	0049/08/16	0	.	1	.	.	46.9329
95	0	0049/08/20	0	.	1	.	.	45.9227
94	0	0049/08/29	0	.	1	.	.	44.8987
96	1	0049/09/01	0	.	0	.	.	46.8919
100	1	0049/09/06	0	.	1	.	.	50.8754
104	1	0049/09/06	0	0.01	1	.	.	54.8727
95	1	0049/09/10	0	.	1	.	.	45.8679
96	0	0049/09/15	0	.	1	.	.	46.8535
100	0	0049/09/29	0	.	1	.	1	50.8125
101	1	0049/10/10	0	.	1	.	.	51.7817
96	1	0049/11/06	0	.	1	.	.	46.7139
94	0	0049/11/08	0	.	1	.	.	44.7098
99	1	0049/11/18	0	.	1	.	.	49.679
94	0	0049/11/20	0	.	1	.	.	44.6769
99	0	0049/11/21	0	.	1	.	.	49.6708
96	0	0049/12/04	0	.	1	.	.	46.6372
94	0	0049/12/05	0	.	1	.	.	44.6359
99	0	0049/12/14	0	.	1	.	.	49.6078
98	0	0038/12/1	0		1			48.6728
96	0	0050/01/01	0	.	1	.	.	46.5496
99	1	0050/01/01	0	.	1	.	.	49.5476
96	1	0050/01/06	0	.	0	.	.	46.5359
101	0	0050/01/07	0	.	1	.	.	51.5298
96	0	0050/01/12	0	.	1	.	.	46.5195
97	1	0050/03/02	0		1		.	47.3819
95	0	0050/03/11	0	.	1	.	.	45.3587
99	1	0050/03/19	0	.	1	.	.	49.334
94	0	0050/04/26	0	.	0	.	.	44.2361
96	0	0050/05/02	1	.	0	.	.	46.2183
94	0	0050/05/10	1	.	0	.	.	44.1978
100	1	0050/05/28	0	.	1	.	.	50.1444
102	1	0050/05/28	0	.	1	.	.	52.1431
94	0	0050/06/06	0	.	1	.	.	44.1266
98	1	0050/06/01	0		0			48.1663
104	1	0050/07/18	0	.	1	.	.	54.0048
96	0	0050/07/22	0	.	1	.	.	45.9993
96	1	0050/07/24	0	.	1	.	.	45.9938
96	0	0050/08/17	0	.	1	.	.	45.9309
99	0	0050/08/28	0	.	1	.	.	48.8987
95	0	0050/09/10	0	.	1	.	.	44.8686
103	0	0050/09/10	0	.	1	.	.	52.8631
95	1	0050/09/14	0	.	0	.	.	44.8576
94	0	0050/09/22	0	.	1	.	.	43.8364
95	0	0050/09/22	0	.	0	.	.	44.8357
102	0	0050/10/10	0	.	1	.	.	51.7817
98	0	0050/10/01	0		1			47.8378
96	0	0050/10/25	0	.	1	.	.	45.7447
97	1	0050/11/04	0		1		.	46.7194
99	0	0050/11/23	0	.	1	.	.	48.666
97	1	0050/12/02	0		0		.	46.6427
95	0	0050/12/05	0	.	1	.	.	44.6359
98	1	0050/12/01	0		1			47.6735
100	1	0050/12/20	0	.	1	.	0	49.5914
94	0	0051/01/05	0	.	1	.	.	43.5407
102	1	0051/01/09	1	.	0	.	.	51.5243
95	0	0051/01/14	0	.	1	.	.	44.5154
98	1	0051/01/01	0		1			47.5777
99	0	0051/01/24	0	.	1	.	.	48.4853
100	1	0051/01/28	0	.	1	.	0	49.4736
94	0	0051/01/30	0	.	1	.	.	43.4723
104	1	0051/02/07	0	.	0	.	.	53.4463
95	0	0051/02/13	0	.	1	.	.	44.436
102	0	0051/03/01	0	.	1	.	.	51.3819
99	0	0051/03/03	1	.	0	.	.	48.3785
94	1	0051/03/15	0	.	1	.	.	43.3491
94	0	0051/03/15	1	.	0	.	.	43.3491
94	0	0051/03/20	0	.	0	.	.	43.3354
104	0	0051/03/21	1	6475	1	.	.	53.3258
96	0	0051/03/28	0	.	1	.	.	45.3121
94	0	0051/03/30	0	.	1	.	.	43.308
105	1	0051/03/30	0		1		1	54.3005
94	0	0051/04/07	0	.	1	.	.	43.2888
94	0	0051/04/14	0	.	1	.	.	43.2697
94	0	0051/04/20	1	.	0	.	.	43.2533
99	1	0051/04/22	0	.	1	.	.	48.2444
94	0	0051/04/30	0	.	1	.	.	43.2259
97	0	0051/05/04	0		1		.	46.2129
99	0	0051/07/24	0	.	1	.	.	47.9925
94	0	0051/07/29	0	.	0	.	.	42.9822
99	0	0051/08/07	0	.	1	.	.	47.9569
99	1	0051/08/07	0	.	1	.	.	47.9569
94	0	0051/08/16	0	.	1	.	.	42.9357
99	0	0051/08/24	0	.	1	.	.	47.9103
96	0	0051/09/14	0	.	0	.	.	44.8576
99	1	0051/09/16	0	.	1	.	.	47.8501
102	0	0051/09/17	0	.	1	.	.	50.8453
94	0	0051/10/15	0	.	1	.	.	42.7741
100	0	0051/10/22	0	.	1	.	0	48.7509
100	1	0051/10/26	0	.	1	.	1	48.7399
97	0	0051/10/30	0		1		.	45.731
98	1	0051/11/01	0		0			46.7563
105	1	0051/11/15	1		0		1	53.6845
101	1	0051/12/01	0	.	1	.	.	49.6434
94	0	0051/12/12	0	.	1	.	.	42.6181
94	0	0051/12/20	0	.	1	.	.	42.5962
96	1	0051/12/26	0	.	1	.	.	44.5784
100	1	0052/01/16	0	.	1	.	.	48.5072
94	1	0052/01/18	0	.	1	.	.	42.5058
99	0	0052/01/26	0	.	0	.	.	47.4805
103	0	0052/01/26	0	.	1	.	.	51.4778
100	1	0052/01/29	0	.	1	.	0	48.4716
105	0	0052/02/02	0		0		0	53.46
99	1	0052/02/05	0	.	1	.	.	47.4559
100	0	0052/02/12	0	.	1	.	1	48.436
98	0	0052/02/01	0		1			46.4962
94	1	0052/04/03	0	.	1	.	.	42.3005
103	0	0052/04/13	0	.	1	.	.	51.2669
95	0	0052/04/25	0	.	1	.	.	43.2396
95	0	0052/05/03	1	.	0	.	.	43.2177
104	1	0052/05/18	0	0.35	1	.	.	52.1704
100	1	0052/05/21	0	.	1	.	0	48.165
102	0	0052/05/25	0	.	0	.	.	50.1526
102	1	0052/06/06	0	.	0	.	.	50.1225
95	1	0052/06/10	0	.	1	.	.	43.1164
99	1	0052/06/30	0	.	1	.	.	47.0589
94	0	0052/07/10	0	.	1	.	.	42.0349
96	0	0052/07/10	0	.	0	.	.	44.0335
96	0	0052/07/10	0	.	1	.	.	44.0335
102	1	0052/07/16	0	.	0	.	.	50.013
101	1	0052/07/19	0	.	1	.	.	49.0055
103	1	0052/07/19	0	.	1	.	.	51.0041
96	0	0052/08/13	0	.	1	.	.	43.9432
99	0	0052/08/15	1	.	0	.	.	46.9357
97	1	0052/08/29	0		1		.	44.8987
102	1	0052/08/29	0	.	0	.	.	49.8953
95	0	0052/08/30	0	.	1	.	.	42.8973
96	0	0052/09/02	0	.	1	.	.	43.8912
95	0	0052/09/21	0	.	0	.	.	42.8398
99	1	0052/09/21	0	.	0	.	.	46.8371
94	0	0052/09/23	0	.	1	.	.	41.835
102	0	0052/09/30	0	.	1	.	.	49.8104
95	1	0052/10/07	1	.	0	.	.	42.796
99	0	0052/10/10	0	.	1	.	.	46.7851
99	0	0052/10/15	0	.	1	.	.	46.7714
99	1	0052/10/17	0	.	1	.	.	46.7659
94	0	0052/10/18	0	.	0	.	.	41.7666
94	1	0052/10/19	0	.	1	.	.	41.7639
97	1	0052/11/09	0		1		.	44.707
94	0	0052/11/16	0	.	1	.	.	41.6899
99	1	0052/11/19	0	.	1	.	.	46.6783
100	0	0052/12/14	0	.	1	.	1	47.6092
98	0	5212	0		0			45.6749
100	1	0052/12/21	0	.	1	.	0	47.59
100	1	0052/12/27	0	.	1	.	.	47.5736
95	0	0052/12/29	0	.	1	.	.	42.5715
102	0	0052/12/29	0	.	1	.	.	49.5667
105	1	0521229	0		1		1	52.5647
100	1	0052/12/31	1	.	0	.	.	47.5626
99	0	0053/01/01	0	.	1	.	.	46.5496
95	0	0053/01/10	0	.	1	.	.	42.5277
97	1	0053/01/28	0		1		.	44.4771
101	0	0053/01/31	0	.	1	.	.	48.4661
94	1	0053/02/01	1	.	0	.	.	41.4709
102	0	0053/02/03	0	.	1	.	.	49.46
96	0	0053/02/08	0	.	1	.	.	43.4504
104	0	0053/02/14	0	0.32	1	.	.	51.4285
95	0	0053/02/26	0	.	1	.	.	42.4018
101	0	0053/03/07	0	.	1	.	.	48.3676
101	1	0053/03/12	0	.	1	.	.	48.3539
94	0	0053/03/15	0	.	1	.	.	41.3504
99	0	0053/03/21	0	.	1	.	.	46.3306
95	0	0053/03/25	0	.	1	.	.	42.3224
100	0	0053/03/25	0	.	0	.	0	47.319
99	0	0053/04/10	0	.	1	.	.	46.2786
95	0	0053/04/25	0	.	1	.	.	42.2402
99	0	0053/04/25	0	.	0	.	.	46.2375
100	1	0053/05/10	0	.	1	.	1	47.1958
103	0	0053/05/14	0	.	1	.	.	50.1828
98	0	5305	0		1			45.2505
94	0	0053/05/16	0	.	1	.	.	41.1834
103	0	0053/05/19	0	.	1	.	.	50.1691
94	0	0053/05/20	0	.	1	.	.	41.1725
101	1	0053/05/31	0	.	1	.	.	48.1376
94	1	0053/06/06	0	.	1	.	.	41.1287
95	0	0053/06/07	0	.	1	.	.	42.1253
105	1	0530607	0		1		1	52.1184
104	0	0053/07/13	0	.	1	.	.	51.0205
94	0	0053/07/23	0	.	1	.	.	41
100	0	0053/08/01	0	.	0	.	0	46.974
99	0	0053/08/26	0	.	0	.	.	45.9062
96	0	0053/09/02	0	.	1	.	.	42.8919
95	0	0053/09/10	0	.	0	.	.	41.8706
99	0	0053/09/15	0	.	1	.	.	45.8542
94	0	0053/09/23	0	.	1	.	.	40.8357
99	0	0053/09/24	0	.	0	.	.	45.8296
100	0	0053/09/25	0	.	1	.	1	46.8261
105	1	0530925	0		1		1	51.8227
94	0	0053/09/26	0	.	1	.	.	40.8275
94	0	0053/10/12	0	.	1	.	.	40.7837
95	0	0053/10/13	0	.	1	.	.	41.7803
94	1	0053/10/29	0	.	0	.	.	40.7372
94	0	0053/11/02	0	.	1	.	.	40.729
103	0	0053/11/02	0	.	1	.	.	49.7228
98	0	5311	0		0			44.7577
99	0	0053/11/18	0	.	1	.	.	45.6817
96	0	0053/12/10	0	.	1	.	.	42.6235
104	1	0053/12/19	0	0.38	1	.	.	50.5934
95	0	0053/12/22	0	.	1	.	.	41.5914
96	1	0054/01/01	0	.	1	.	.	42.5524
96	0	0054/01/09	0	.	1	.	.	42.5305
105	0	0540109	0		1		0	51.5243
105	0	0540126	0		1		1	51.4778
94	0	0054/01/30	1	.	0	.	.	40.4743
103	1	0054/02/03	0	.	1	.	.	49.46
100	0	0054/02/06	0	.	1	.	0	46.4538
95	1	0054/02/12	0	.	1	.	.	41.4408
105	0	0540218	0		1		1	51.4175
104	1	0054/02/22	1	5293	0	.	.	50.4073
104	0	0054/02/25	1	7222	0	.	.	50.399
94	0	0054/02/28	0	.	1	.	.	40.3977
97	0	0054/03/03	0		1		.	43.3819
95	1	0054/03/12	1	.	0	.	.	41.3587
95	0	0054/03/15	1	.	0	.	.	41.3504
98	1	5403	1		0			44.4155
99	0	0054/03/18	0	.	1	.	.	45.3395
99	0	0054/03/25	0	.	1	.	.	45.3203
102	1	0054/03/26	0	.	0	.	.	48.3155
95	1	0054/03/28	0	.	1	.	.	41.3149
95	0	0054/03/29	0	.	1	.	.	41.3121
105	0	0540329	0		1		1	51.3053
102	0	0054/04/01	0	.	1	.	.	48.3018
104	1	0054/04/08	0	0.39	1	.	.	50.2813
100	0	0054/04/12	0	.	1	.	1	46.2731
94	1	0054/04/16	0	.	0	.	.	40.2663
94	0	0054/04/26	0	.	1	.	.	40.2389
94	1	0054/04/26	0	.	1	.	.	40.2389
99	0	0054/05/05	0	.	1	.	.	45.2108
100	0	0054/05/07	0	.	1	.	0	46.2047
100	0	0054/05/08	0	.	0	.	.	46.2019
95	0	0054/05/22	0	.	1	.	.	41.167
96	0	0054/05/22	0	.	1	.	.	42.1663
95	1	0054/06/01	0	.	1	.	.	41.1424
99	1	0054/06/01	0	.	1	.	.	45.1396
95	0	0054/06/04	0	.	0	.	.	41.1342
96	1	0054/06/04	1	.	0	.	.	42.1335
100	1	0054/06/08	0	.	0	.	.	46.1198
95	1	0054/06/25	0	.	1	.	.	41.0767
99	0	0054/06/26	1	.	0	.	.	45.0712
100	0	0054/07/02	1	.	0	.	1	46.0541
102	0	0054/07/08	0	.	1	.	.	48.0363
98	1	5407	0		1			44.0869
94	0	0054/07/28	0	.	1	.	.	39.987
100	1	0054/08/01	0	.	1	.	0	45.9747
95	0	0054/08/15	0	.	1	.	.	40.9398
94	1	0054/08/20	1	.	0	.	.	39.9268
100	0	0054/08/31	1	.	0	.	1	45.8925
95	0	0054/09/04	0	.	1	.	.	40.8877
99	0	0054/09/07	0	.	1	.	.	44.8768
95	1	0054/09/09	0	.	0	.	.	40.8741
95	0	0054/09/27	0	.	0	.	.	40.8248
95	0	0054/09/30	0	.	1	.	.	40.8166
94	1	0054/10/19	0	.	1	.	.	39.7652
95	1	0054/10/19	0	.	1	.	.	40.7645
95	0	0054/10/23	0	.	1	.	.	40.7536
100	0	0054/10/28	0	.	1	.	1	45.7365
99	1	0054/11/07	0	.	1	.	.	44.7125
99	0	0054/11/12	0	.	1	.	.	44.6988
94	1	0054/11/23	0	.	1	.	.	39.6721
97	1	0054/11/25	1		0		.	42.6646
95	1	0054/12/14	0	.	1	.	.	40.614
99	0	0054/12/14	0	.	1	.	.	44.6112
94	0	0054/12/24	0	.	1	.	.	39.5873
97	0	0054/12/26	0		0		.	42.5797
102	1	0055/01/04	0	.	1	.	.	47.5407
102	1	0055/01/06	0	.	1	.	.	47.5352
95	0	0055/01/07	0	.	1	.	.	40.5373
94	0	0055/01/16	0	.	0	.	.	39.5133
96	0	0055/01/17	0	.	1	.	.	41.5092
94	1	0055/01/26	0	.	1	.	.	39.486
96	0	0055/02/09	0	.	0	.	.	41.449
97	1	0055/02/13	0		1		.	42.4374
98	0	5502	0		0			43.4983
96	0	0055/02/17	0	.	1	.	.	41.4271
94	1	0055/02/22	0	.	1	.	.	39.4148
94	0	0055/02/27	1	.	0	.	.	39.4011
94	1	0055/03/01	0	.	1	.	.	39.3901
95	0	0055/03/01	0	.	1	.	.	40.3895
100	1	0055/03/11	0	.	1	.	.	45.3587
103	1	0055/03/11	0	.	1	.	.	48.3566
96	0	0055/03/24	0	.	1	.	.	41.3258
95	1	0055/05/02	0	.	1	.	.	40.2225
94	0	0055/05/08	0	.	1	.	.	39.2067
97	0	0055/05/15	0		1		.	42.1855
98	0	5505	0		0			43.2519
100	0	0055/05/15	0	.	1	.	0	45.1834
94	0	0055/05/18	0	.	1	.	.	39.1793
96	0	0055/05/18	0	.	1	.	.	41.178
95	0	0055/05/26	0	.	0	.	.	40.1567
102	0	0055/05/27	0	.	1	.	.	47.1492
95	1	0055/06/05	0	.	1	.	.	40.1321
101	0	0055/06/22	0	.	1	.	.	46.0815
94	0	0055/06/26	1	.	0	.	.	39.0753
96	1	0055/06/27	0	.	1	.	.	41.0712
96	0	0055/06/28	0	.	1	.	.	41.0684
101	1	0055/07/01	0	.	1	.	.	46.0568
97	0	0055/07/11	0		1		.	42.0322
102	0	0055/07/12	0	.	1	.	.	47.026
95	1	0055/07/21	0	.	1	.	.	40.0062
95	0	0055/08/04	0	.	1	.	.	39.9706
96	0	0055/08/12	0	.	1	.	.	40.948
95	0	0055/08/14	0	.	0	.	.	39.9432
95	1	0055/08/17	0	.	1	.	.	39.935
104	0	0055/09/16	0	.	1	.	.	48.8494
95	1	0055/09/17	0	.	0	.	.	39.8528
99	0	0055/09/17	0	.	1	.	.	43.8501
94	0	0055/09/20	0	.	1	.	.	38.8453
101	1	0055/09/20	0	.	1	.	.	45.8405
95	0	0055/09/27	0	.	1	.	.	39.8255
99	1	0055/09/27	0	.	1	.	.	43.8227
104	1	0055/10/02	1	.	0	.	.	48.8056
96	1	0055/10/10	0	.	1	.	.	40.7892
100	1	0055/10/12	0	.	1	.	0	44.781
98	1	5510	0		1			42.8412
94	1	0055/10/20	0	.	1	.	.	38.7632
96	0	0055/10/26	1	.	0	.	.	40.7454
96	0	0055/10/26	0	.	1	.	.	40.7454
105	0	0551028	0		1		1	49.7337
95	0	0055/11/06	1	.	0	.	.	39.7187
96	0	0055/11/16	0	.	1	.	.	40.6906
96	0	0055/12/01	0	.	1	.	.	40.6496
96	0	0055/12/13	0	.	1	.	.	40.6167
98	1	5512	0		1			42.6769
98	1	5512	0		1			42.6769
98	0	5512	0		1			42.6769
104	0	0055/12/17	0	.	1	.	.	48.6003
97	0	0056/01/07	0		1		.	41.5366
102	0	0056/01/10	0	.	1	.	.	46.525
102	1	0056/01/11	0	.	1	.	.	46.5222
99	0	0056/01/12	0	.	1	.	.	43.5216
99	0	0056/01/19	0	.	1	.	.	43.5024
95	1	0056/01/21	0	.	1	.	.	39.4997
103	1	0056/01/25	0	.	0	.	.	47.4832
105	0	0560126	0		0		0	49.4791
97	0	0056/01/30	0		1		.	41.4736
95	1	0056/02/03	0	.	1	.	.	39.4668
96	1	0056/02/15	0	0.294	1	836	.	40.4333
100	0	0056/02/15	0	.	1	.	0	44.4305
94	0	0056/02/22	0	.	0	.	.	38.4155
100	1	0056/03/03	0	.	0	.	.	44.3812
99	0	0056/03/04	1	.	0	.	.	43.3792
99	0	0056/03/11	0	.	1	.	.	43.36
96	0	0056/03/15	0	.	1	.	.	40.3511
98	1	5603	0		0			42.4168
94	0	0056/03/20	1	.	0	.	.	38.3388
99	1	0056/03/20	0	.	1	.	.	43.3354
99	0	0056/03/26	0	.	0	.	.	43.319
104	0	0056/03/28	0	.	1	.	.	48.3101
103	0	0056/04/14	0	.	1	.	.	47.2669
99	1	0056/04/17	0	.	1	.	.	43.2615
94	0	0056/04/18	1	.	0	.	.	38.2621
100	0	0056/04/18	0	.	1	.	0	44.258
94	0	0056/04/22	0	.	1	.	.	38.2512
94	0	0056/04/28	0	.	1	.	.	38.2348
95	0	0056/05/01	0	.	1	.	.	39.2259
100	1	0056/05/03	0	.	1	.	.	44.217
95	0	0056/05/06	0	.	1	.	.	39.2122
98	0	5605	0		1			42.2526
94	0	0056/05/25	0	.	1	.	.	38.1608
95	1	0056/05/25	0	.	1	.	.	39.1602
97	1	0056/05/27	0		1		.	41.1533
104	0	0056/05/27	0	0.41	1	.	.	48.1485
96	0	0056/05/28	0	.	1	.	.	40.1513
96	0	0056/06/12	0	.	1	.	.	40.1129
97	0	0056/07/02	0		1		.	41.0575
102	1	0056/07/10	0	.	1	.	.	46.0322
100	0	0056/07/16	0	.	1	.	0	44.0171
95	1	0056/07/20	0	.	1	.	.	39.0096
99	1	0056/07/26	0	.	1	.	.	42.9904
95	0	0056/07/28	0	.	1	.	.	38.9877
100	0	0056/08/03	0	.	1	.	0	43.9706
95	1	0056/08/04	0	.	1	.	.	38.9713
95	0	0056/08/06	1	.	0	.	.	38.9658
105	1	0560806	0		1		1	48.9589
97	0	0056/08/08	0		1		.	40.9589
95	1	0056/08/10	0	.	0	.	.	38.9548
98	1	5608	0		0			42.0062
102	0	0056/08/18	0	.	1	.	.	45.9281
94	1	0056/08/23	0	.	0	.	.	37.9199
94	0	0056/08/24	0	.	1	.	.	37.9172
99	0	0056/09/02	0	.	1	.	.	42.8919
102	1	0056/09/15	1	.	0	.	.	45.8542
95	1	0056/10/01	0	.	1	.	.	38.8152
94	0	0056/10/13	0	.	1	.	.	37.783
104	0	0056/10/17	0	0.25	1	.	.	47.7652
95	0	0056/10/30	0	.	1	.	.	38.7358
94	0	0056/10/31	0	.	0	.	.	37.7337
97	1	0056/11/10	0		0		.	40.707
100	0	0056/11/13	0	.	1	.	0	43.6968
99	0	0056/11/21	0	.	0	.	.	42.6756
104	1	0056/11/26	0	.	1	.	.	47.6585
95	0	0056/12/01	0	.	1	.	.	38.6509
99	1	0056/12/01	1	.	0	.	.	42.6482
97	0	0056/12/03	1		0		.	40.6441
94	0	0056/12/16	1	.	0	.	.	37.6105
99	1	0057/01/09	0	.	1	.	.	42.5305
97	1	0057/01/12	0		1		.	40.5236
97	0	0057/01/15	0		1		.	40.5154
98	0	5701	0		1			41.5818
97	0	0057/01/20	0		1		.	40.5017
99	0	0057/01/21	0	.	1	.	.	42.4976
100	0	0057/02/08	0	.	1	.	0	43.4504
97	0	0057/02/09	1		0		.	40.4497
102	1	0057/02/10	0	.	0	.	.	45.4435
104	1	0057/02/17	0	.	1	.	.	47.423
99	0	0057/02/22	0	.	1	.	.	42.4127
99	0	0057/02/23	0	.	1	.	.	42.41
94	0	0057/02/27	0	.	1	.	.	37.4025
95	0	0057/03/16	0	.	0	.	.	38.3498
99	0	0057/03/17	0	.	1	.	.	42.3443
96	1	0057/03/19	0	.	0	.	.	39.3409
103	1	0057/03/19	0	.	0	.	.	46.3361
96	0	0057/03/26	0	.	1	.	.	39.3217
95	0	0057/04/08	0	.	1	.	.	38.2895
94	0	0057/04/09	1	.	0	.	.	37.2875
97	0	0057/04/14	0		1		.	40.2717
104	0	0057/04/19	0	0.21	1	.	.	47.2533
95	1	0057/04/25	0	.	0	.	.	38.243
96	0	0057/05/16	1	.	0	.	.	39.1848
95	0	0057/05/18	0	.	1	.	.	38.18
101	1	0057/05/19	1	.	0	.	.	44.1732
104	1	0057/05/19	1	2268	0	.	.	47.1711
95	0	0057/05/20	0	.	1	.	.	38.1745
94	0	0057/05/28	0	.	0	.	.	37.1533
103	0	0057/06/09	0	.	1	.	.	46.117
102	1	0057/06/14	0	.	1	.	.	45.104
101	0	0057/06/17	0	.	1	.	.	44.0965
99	0	0057/06/19	0	.	1	.	.	42.0924
105	0	0570620	0		1		1	48.0856
94	1	0057/06/24	1	.	0	.	.	37.0821
96	0	0057/06/30	0	.	0	.	.	39.0643
95	0	0057/07/10	0	.	1	.	.	38.0376
100	0	0057/07/15	0	.	0	.	1	43.0205
97	0	0057/07/21	0		1		.	40.0062
94	1	0057/08/05	0	.	1	.	.	36.9699
95	0	0057/08/10	0	.	1	.	.	37.9555
96	1	0057/08/15	0	.	1	.	.	38.9411
98	1	5708	0		1			41.0068
97	0	0057/08/18	0		1		.	39.9322
94	0	0057/08/19	0	.	1	.	.	36.9316
95	0	0057/08/20	0	.	1	.	.	37.9281
96	0	0057/08/30	0	.	1	.	.	38.9001
101	0	0057/08/30	1	.	0	.	.	43.8966
96	1	0057/08/31	0	.	1	.	.	38.8973
100	1	0057/08/31	0	.	1	.	1	42.8946
104	0	0057/09/04	0	0.39	1	.	.	46.8836
94	1	0057/09/06	0	.	1	.	.	36.885
100	1	0057/09/06	0	.	1	.	1	42.8809
94	0	0057/09/22	0	.	1	.	.	36.8412
101	0	0057/09/22	0	.	1	.	.	43.8364
100	1	0057/09/26	0	.	1	.	0	42.8261
94	0	0057/09/27	0	.	1	.	.	36.8275
99	0	0057/09/27	0	.	1	.	.	41.8241
99	0	0057/10/01	0	.	1	.	.	41.8131
104	1	0057/10/03	0	0.26	0	.	.	46.8042
103	0	0057/10/04	0	.	1	.	.	45.8022
94	0	0057/10/05	0	.	1	.	.	36.8056
94	1	0057/10/06	0	.	1	.	.	36.8029
95	0	0057/10/10	0	.	0	.	.	37.7912
99	1	0057/10/10	1	.	0	.	.	41.7885
95	0	0057/10/15	0	.	1	.	.	37.7775
95	1	0057/10/19	0	.	1	.	.	37.7666
95	1	0057/10/19	1	.	1	.	.	37.7666
95	0	0057/11/12	0	.	1	.	.	37.7036
102	1	0057/11/12	0	.	0	.	.	44.6988
102	0	0057/11/12	0	.	1	.	.	44.6988
98	1	5711	0		1			40.7604
99	1	0057/11/18	0	.	1	.	.	41.6845
94	1	0057/11/24	1	.	0	.	.	36.6715
99	0	0057/12/02	0	.	1	.	.	41.6461
96	1	0057/12/09	0	.	1	.	.	38.629
94	1	0057/12/12	0	.	1	.	.	36.6222
94	0	0057/12/12	0	.	1	.	.	36.6222
100	1	0057/12/14	0	.	1	.	0	42.6126
98	0	5712	0		1			40.6783
97	0	0057/12/19	0		1		.	39.601
97	0	0057/12/22	0		1		.	39.5927
99	1	0057/12/30	0	.	0	.	.	41.5695
97	0	0058/01/02	0		1		.	39.5517
95	1	0058/01/05	0	.	1	.	.	37.5448
96	0	0058/01/08	0	.	1	.	.	38.5359
101	0	0058/01/08	0	.	1	.	.	43.5325
96	0	0058/01/09	0	.	1	.	.	38.5332
105	0	0580112	0		1		1	47.5188
99	1	0058/01/15	0	.	1	.	.	41.5147
95	0	0058/01/24	0	.	1	.	.	37.4928
100	1	0058/01/24	0	.	1	.	.	42.4894
94	0	0058/01/25	0	.	1	.	.	36.4908
96	1	0058/01/30	0	.	1	.	.	38.4757
101	1	0058/02/08	0	.	1	.	.	43.4504
94	0	0058/02/17	0	.	1	.	.	36.4305
99	0	0058/02/18	0	.	1	.	.	41.4244
94	0	0058/02/19	0	.	1	.	.	36.4251
95	0	0058/02/20	0	.	0	.	.	37.4216
94	0	0058/02/24	0	.	1	.	.	36.4114
104	0	0058/02/28	0	0.3	1	.	.	46.3936
103	1	0058/03/05	0	.	1	.	.	45.3751
95	1	0058/03/11	0	.	1	.	.	37.3641
96	1	0058/03/12	1	.	0	.	.	38.3607
94	1	0058/03/14	0	.	1	.	.	36.3566
95	1	0058/03/21	0	.	0	.	.	37.3368
95	0	0058/03/31	0	.	1	.	.	37.3094
100	0	0058/04/06	0	.	1	.	0	42.2923
94	0	0058/04/10	1	.	1	.	.	36.2854
95	0	0058/04/10	0	.	0	.	.	37.2847
103	0	0058/04/10	1	.	0	.	.	45.2793
99	0	0058/04/14	0	.	1	.	.	41.271
99	1	0058/04/15	0	.	1	.	.	41.2683
94	0	0058/04/20	0	.	1	.	.	36.258
95	0	0058/04/21	0	.	1	.	.	37.2546
101	0	0058/04/22	0	.	0	.	.	43.2478
94	0	0058/04/25	0	.	1	.	.	36.2444
94	1	0058/04/28	0	.	1	.	.	36.2361
94	1	0058/04/29	0	.	1	.	.	36.2334
94	0	0058/05/07	0	.	1	.	.	36.2115
102	0	0058/05/13	0	.	1	.	.	44.1896
95	0	0058/05/15	0	.	1	.	.	37.1889
100	0	0058/05/26	0	.	1	.	0	42.1554
94	0	0058/05/27	0	.	1	.	.	36.1567
99	0	0058/06/07	0	.	1	.	.	41.1259
99	0	0058/06/08	1	.	0	.	.	41.1232
97	0	0058/06/16	0		1		.	39.1027
99	0	0058/06/21	0	.	1	.	.	41.0876
101	1	0058/06/22	0	.	1	.	.	43.0835
105	0	0580624	0		1		1	47.0753
105	0	0580626	0		1		1	47.0698
95	0	0058/06/30	0	.	1	.	.	37.0657
101	0	0058/07/08	0	.	1	.	.	43.0397
96	0	0058/07/15	1	.	0	.	.	38.024
98	1	5807	0		1			40.0897
94	0	0058/07/17	0	.	1	.	.	36.0198
95	0	0058/07/17	0	.	1	.	.	37.0192
96	0	0058/07/19	0	.	1	.	.	38.013
100	0	0058/07/27	1	.	0	.	0	41.9884
97	1	0058/07/31	0		1		.	38.9795
104	1	0058/08/01	0	0.42	1	.	.	45.9747
99	1	0058/08/02	0	.	1	.	.	40.9754
94	0	0058/08/05	0	.	1	.	.	35.9706
94	0	0058/08/13	0	.	1	.	.	35.9487
96	0	0058/08/13	0	.	1	.	.	37.9473
98	0	5808	0		1			40.0075
101	1	0058/08/17	0	.	1	.	.	42.9329
96	1	0058/08/18	0	.	0	.	.	37.9336
96	0	0058/08/20	1	.	0	.	.	37.9281
97	0	0058/08/28	0		1		.	38.9055
99	0	0058/09/02	0	.	1	.	.	40.8932
100	1	0058/09/07	0	.	0	.	0	41.8789
101	1	0058/09/07	0	.	0	.	.	42.8782
94	0	0058/09/09	0	.	1	.	.	35.8775
100	1	0058/09/10	0	.	0	.	0	41.8706
99	1	0058/09/12	0	.	1	.	.	40.8658
98	0	5809	0		1			39.9254
101	1	0058/09/20	0	.	1	.	.	42.8426
100	0	0058/09/21	0	.	1	.	1	41.8405
99	0	0058/09/24	0	.	1	.	.	40.833
97	0	0058/09/25	0		1		.	38.8316
95	0	0058/09/26	0	.	1	.	.	36.8303
99	0	0058/09/26	0	.	1	.	.	40.8275
96	0	0058/09/29	0	.	1	.	.	37.8214
100	0	0058/09/29	0	.	1	.	0	41.8186
94	0	0058/10/01	0	.	1	.	.	35.8172
95	1	0058/10/01	0	.	0	.	.	36.8166
97	0	0058/10/06	0		1		.	38.8015
94	0	0058/10/08	0	.	1	.	.	35.7981
101	0	0058/10/10	0	.	0	.	.	42.7878
98	0	5810	0		0			39.8433
98	0	5810	0		1			39.8433
98	0	5810	0		0			39.8433
95	0	0058/10/16	0	.	1	.	.	36.7755
101	0	0058/10/17	0	.	1	.	.	42.7687
101	0	0058/10/23	0	.	1	.	.	42.7522
103	0	0058/10/23	1	.	0	.	.	44.7509
95	1	0058/10/26	0	.	1	.	.	36.7481
95	0	0058/10/27	0	.	1	.	.	36.7454
99	0	0058/11/01	0	.	1	.	.	40.7317
94	0	0058/11/05	0	.	0	.	.	35.7242
94	0	0058/11/09	0	.	1	.	.	35.7132
97	0	0058/11/15	0		1		.	38.6947
99	0	0058/11/15	1	.	0	.	.	40.6934
101	0	0058/11/18	0	.	1	.	.	42.6838
96	0	0058/11/21	0	.	1	.	.	37.679
96	0	0058/11/25	1	.	0	.	.	37.668
99	0	0058/11/27	0	.	1	.	.	40.6605
103	0	0058/11/30	0	.	1	.	.	44.6496
102	1	0058/12/05	0	.	1	.	.	43.6366
102	0	0058/12/10	0	.	1	.	.	43.6229
97	0	0058/12/11	0		1		.	38.6235
95	1	0058/12/14	0	.	1	.	.	36.6167
98	1	5812	0		1			39.679
99	0	0058/12/27	1	.	0	.	.	40.5784
100	0	0058/12/29	1	.	0	.	0	41.5722
95	1	0059/01/05	0	.	1	.	.	36.5455
101	1	0059/01/06	0	.	1	.	.	42.5387
98	1	5901	0		1			39.5832
95	0	0059/01/16	0	.	1	.	.	36.5154
96	0	0059/01/23	0	.	1	.	.	37.4956
99	1	0059/02/06	0	.	1	.	.	40.4579
94	0	0059/02/12	0	.	0	.	.	35.4449
100	0	0059/02/13	0	.	1	.	1	41.4381
95	0	0059/02/14	0	.	0	.	.	36.4387
98	1	5902	0		0			39.501
95	0	0059/03/04	0	.	1	.	.	36.384
99	0	0059/03/07	1	.	0	.	.	40.373
96	1	0059/03/10	0	.	0	.	.	37.3669
99	0	0059/03/10	0	.	1	.	.	40.3648
95	0	0059/03/17	0	.	1	.	.	36.3484
94	1	0059/03/19	0	.	0	.	.	35.3436
96	1	0059/03/19	0	.	1	.	.	37.3422
103	1	0059/03/19	0	.	0	.	.	44.3374
95	0	0059/03/25	1	.	0	.	.	36.3265
100	0	0059/03/30	0	.	1	.	1	41.3094
96	1	0059/04/02	0	.	1	.	.	37.3066
94	0	0059/04/06	0	.	0	.	.	35.2971
95	0	0059/04/13	0	.	0	.	.	36.2772
102	1	0059/04/15	0	.	1	.	.	43.2669
102	1	0059/04/16	0	.	1	.	.	43.2642
105	0	0590422	0		1		1	46.2457
96	0	0059/04/30	0	.	0	.	.	37.23
97	1	0059/05/03	0		1		.	38.2211
95	0	0059/05/14	1	.	0	.	.	36.1923
96	1	0059/05/14	0	.	1	.	.	37.1916
98	0	5905	0		0			39.2546
103	1	0059/05/26	0	.	1	.	.	44.154
94	0	0059/05/27	0	.	1	.	.	35.1574
100	0	0059/05/27	0	.	1	.	0	41.1533
99	1	0059/06/04	0	.	0	.	.	40.1348
95	0	0059/06/06	0	.	1	.	.	36.1321
94	0	0059/06/10	0	.	1	.	.	35.1218
99	0	0059/06/11	0	.	1	.	.	40.1157
99	0	0059/06/13	0	.	1	.	.	40.1102
99	0	0059/06/15	0	.	1	.	.	40.1047
94	0	0059/06/16	0	.	1	.	.	35.1054
95	0	0059/07/04	0	.	0	.	.	36.0554
99	0	0059/07/04	0	.	0	.	.	40.0527
102	1	0059/07/05	1	.	0	.	.	43.0479
95	1	0059/07/06	0	.	1	.	.	36.05
95	0	0059/07/11	0	.	1	.	.	36.0363
99	0	0059/07/11	0	.	1	.	.	40.0335
99	0	0059/07/14	0	.	1	.	.	40.0253
98	1	5907	0		0			39.0903
100	0	0059/07/15	0	.	1	.	0	41.0219
97	0	0059/07/17	0		0		.	38.0185
97	0	0059/07/20	0		1		.	38.0103
100	0	0059/07/25	0	.	1	.	1	40.9945
99	1	0059/07/31	0	.	1	.	.	39.9788
99	0	0059/08/01	1	.	0	.	.	39.9788
103	1	0059/08/01	0	.	1	.	.	43.976
94	0	0059/08/04	0	.	1	.	.	34.974
94	0	0059/08/05	0	.	0	.	.	34.9713
95	1	0059/08/06	0	.	1	.	.	35.9678
101	1	0059/08/08	0	.	1	.	.	41.9582
97	0	0059/08/09	0		1		.	37.9582
98	0	5908	0		0			39.0082
98	0	5908	0		1			39.0082
99	0	0059/08/19	0	.	1	.	.	39.9295
104	1	0059/08/21	1	7.32	0	.	.	44.9206
95	0	0059/08/25	0	.	1	.	.	35.9158
105	0	0590825	0		1		1	45.909
99	1	0059/08/28	0	.	0	.	.	39.9049
95	0	0059/08/31	0	.	0	.	.	35.8994
94	0	0059/09/02	0	.	1	.	.	34.8973
99	0	0059/09/02	0	.	1	.	.	39.8939
99	0	0059/09/03	0	.	1	.	.	39.8912
95	1	0059/09/04	0	.	1	.	.	35.8912
95	1	0059/09/05	0	.	0	.	.	35.8884
97	1	0059/09/08	1		0		.	37.8789
98	0	5909	0		0			38.9261
102	1	0059/09/15	0	.	0	.	.	42.8563
94	0	0059/09/18	0	.	1	.	.	34.8535
102	1	0059/09/19	0	.	1	.	.	42.8453
99	0	0059/09/20	0	.	0	.	.	39.8446
104	1	0059/09/25	0	0.24	0	.	.	44.8275
96	0	0059/09/29	0	.	1	.	.	36.822
102	0	0059/10/01	0	.	1	.	.	42.8125
99	0	0059/10/02	0	.	1	.	.	39.8118
99	0	0059/10/06	0	.	1	.	.	39.8008
96	0	0059/10/08	0	.	0	.	.	36.7974
101	0	0059/10/09	0	.	1	.	.	41.7912
95	1	0059/10/10	0	.	1	.	.	35.7926
97	1	0059/10/10	1		0		.	37.7912
105	0	0591012	0		1		1	45.7803
94	0	0059/10/14	0	.	1	.	.	34.7823
101	0	0059/10/16	0	.	1	.	.	41.7721
97	0	0059/10/19	0		1		.	37.7666
99	0	0059/10/20	0	.	1	.	.	39.7625
99	0	0059/10/21	0	.	1	.	.	39.7598
96	0	0059/10/22	0	.	1	.	.	36.7591
100	1	0059/10/22	1	.	1	.	0	40.7563
103	0	0059/10/22	0	.	0	.	.	43.7543
105	0	0591022	0		0		0	45.7529
100	1	0059/10/28	1	.	0	.	1	40.7399
103	0	0059/11/02	0	.	1	.	.	43.7269
95	1	0059/11/03	0	.	1	.	.	35.7296
99	0	0059/11/10	0	.	1	.	.	39.7077
104	1	0059/11/12	0	0.33	1	.	.	44.6988
98	0	5911	0		1			38.7618
102	1	0059/11/20	0	.	0	.	.	42.6783
95	0	0059/11/23	0	.	1	.	.	35.6749
104	1	0059/11/26	0	.	1	.	.	44.6605
94	0	0059/11/27	0	.	1	.	.	34.6646
94	0	0059/11/29	0	.	1	.	.	34.6591
95	0	0059/11/30	0	.	1	.	.	35.6557
100	1	0059/12/01	1	.	0	.	.	40.6496
94	0	0059/12/07	0	.	1	.	.	34.6372
104	1	0059/12/08	0	0.35	1	.	.	44.6277
94	0	0059/12/10	0	.	1	.	.	34.629
99	0	0059/12/11	0	.	1	.	.	39.6229
98	0	5912	0		0			38.6797
94	0	0059/12/20	0	.	1	.	.	34.6016
96	0	0059/12/20	0	.	0	.	.	36.6003
94	0	0059/12/26	0	.	1	.	.	34.5852
101	1	0059/12/30	0	.	1	.	.	41.5695
94	0	0060/01/01	0	.	1	.	.	34.5578
97	0	0060/01/12	0		1		.	37.5257
98	1	6001	0		0			38.5838
95	0	0060/01/22	0	.	0	.	.	35.4997
99	0	0060/01/22	0	.	0	.	.	39.4969
99	0	0060/01/25	0	.	1	.	.	39.4887
96	0	0060/01/27	0	.	1	.	.	36.4853
94	0	0060/02/03	1	.	1	.	.	34.4702
95	0	0060/02/03	0	.	0	.	.	35.4695
100	0	0060/02/03	0	.	1	.	0	40.4661
96	0	0060/02/08	0	.	1	.	.	36.4552
94	0	0060/02/13	0	.	1	.	.	34.4428
103	0	0060/02/22	0	.	1	.	.	43.412
96	0	0060/02/24	0	.	1	.	.	36.4114
95	0	0060/03/02	0	.	1	.	.	35.3901
96	1	0060/03/02	0	.	1	.	.	36.3895
104	0	0060/03/04	0	0.28	0	.	.	44.3785
95	0	0060/03/06	0	.	1	.	.	35.3792
105	0	0600308	1		0		1	45.3669
95	0	0060/03/15	0	.	0	.	.	35.3546
94	0	0060/03/18	0	.	1	.	.	34.347
96	0	0060/03/23	1	.	0	.	.	36.332
95	0	0060/04/02	0	.	0	.	.	35.308
96	1	0060/04/04	0	.	1	.	.	36.3018
102	0	0060/04/07	0	.	1	.	.	42.2895
94	0	0060/04/13	1	.	0	.	.	34.2786
98	0	6004	0		1			38.3374
100	0	0060/04/24	0	.	1	.	1	40.2444
96	0	0060/04/26	1	.	0	.	.	36.2416
97	0	0060/05/01	0		1		.	37.2272
99	0	0060/05/30	0	.	1	.	.	39.1465
94	0	0060/06/04	0	.	1	.	.	34.1389
100	0	0060/06/04	0	.	1	.	1	40.1348
99	0	0060/06/06	0	.	1	.	.	39.13
96	1	0060/06/12	0	.	0	.	.	36.1157
98	1	6006	0		1			38.1732
94	0	0060/06/18	0	.	1	.	.	34.1006
99	0	0060/06/21	0	.	1	.	.	39.089
100	0	0060/07/16	0	.	1	.	0	40.0198
100	0	0060/07/18	0	.	1	.	0	40.0144
105	1	0600721	0		0		1	45.0027
94	1	0060/07/23	0	.	1	.	.	34.0048
95	0	0060/07/23	0	.	1	.	.	35.0041
94	0	0060/07/31	0	.	1	.	.	33.9829
103	0	0060/08/02	0	.	1	.	.	42.974
94	1	0060/08/16	0	.	1	.	.	33.9418
94	1	0060/08/16	0	.	1	.	.	33.9418
99	0	0060/08/17	0	.	1	.	.	38.9357
94	0	0060/08/18	0	.	1	.	.	33.9363
103	0	0060/08/21	0	.	1	.	.	42.922
95	0	0060/08/28	0	.	0	.	.	34.9083
94	0	0060/08/30	0	.	1	.	.	33.9035
96	1	0060/08/31	0	.	1	.	.	35.8994
101	1	0060/08/31	0	.	1	.	.	40.896
95	0	0060/09/02	0	.	0	.	.	34.8973
98	1	6009	0		1			37.9268
99	0	0060/09/15	0	.	1	.	.	38.859
94	0	0060/09/16	0	.	1	.	.	33.8597
97	0	0060/09/21	0		1		.	36.8439
96	1	0060/09/27	0	.	1	.	.	35.8282
94	0	0060/10/02	0	.	1	.	.	33.8159
94	0	0060/10/05	1	.	0	.	.	33.8077
99	0	0060/10/15	0	.	1	.	.	38.7769
95	0	0060/10/16	0	.	1	.	.	34.7769
99	0	0060/10/19	0	.	1	.	.	38.7659
97	1	0060/10/20	1		0		.	36.7645
94	1	0060/10/21	0	.	1	.	.	33.7639
94	0	0060/10/24	0	.	1	.	.	33.7556
99	0	0060/10/25	0	.	1	.	.	38.7495
94	1	0060/10/26	0	.	1	.	.	33.7502
96	0	0060/10/29	0	.	1	.	.	35.7406
94	0	0060/11/02	0	.	1	.	.	33.7337
95	0	0060/11/09	0	.	1	.	.	34.7139
102	1	0060/11/10	0	.	1	.	.	41.7064
101	0	0060/11/12	0	.	1	.	.	40.7016
99	0	0060/11/14	0	.	1	.	.	38.6975
96	0	0060/11/16	0	.	1	.	.	35.694
99	0	0060/11/19	0	.	1	.	.	38.6838
94	1	0060/11/21	0	.	1	.	.	33.6817
99	0	0060/11/26	1	.	0	.	.	38.6646
101	1	0060/11/29	0	.	1	.	.	40.655
94	1	0060/12/02	0	.	1	.	.	33.6516
97	1	0060/12/02	0		1		.	36.6496
96	0	0060/12/08	0	.	1	.	.	35.6338
96	0	0060/12/12	0	.	1	.	.	35.6229
96	0	0060/12/14	0	.	1	.	.	35.6174
101	0	0060/12/20	0	.	0	.	.	40.5975
95	1	0060/12/21	0	.	0	.	.	34.5989
99	0	0060/12/21	0	.	1	.	.	38.5962
94	0	0060/12/24	0	.	1	.	.	33.5914
99	0	0060/12/24	0	.	1	.	.	38.588
96	1	0061/01/01	0	.	1	.	.	35.5572
95	0	0061/01/06	0	.	1	.	.	34.5441
99	0	0061/01/10	0	.	1	.	.	38.5305
95	1	0061/01/17	0	.	0	.	.	34.514
99	1	0061/01/18	1	.	0	.	.	38.5086
99	0	0061/01/27	0	.	1	.	.	38.4839
101	0	0061/01/27	0	.	1	.	.	40.4825
100	0	0061/02/02	0	.	1	.	0	39.4695
103	0	0061/02/03	0	.	1	.	.	42.4648
103	0	0061/02/04	0	.	1	.	.	42.462
99	0	0061/02/13	0	.	1	.	.	38.4401
94	1	0061/02/14	0	.	1	.	.	33.4408
102	0	0061/02/14	1	.	0	.	.	41.4353
98	0	6102	0		0			37.5024
101	0	0061/02/15	0	.	1	.	.	40.4333
97	0	0061/02/17	0		1		.	36.4305
99	0	0061/02/18	0	.	1	.	.	38.4264
99	0	0061/03/05	0	.	1	.	.	38.3799
94	0	0061/03/07	0	.	1	.	.	33.3778
94	0	0061/03/09	0	.	1	.	.	33.3723
95	1	0061/03/09	0	.	1	.	.	34.3717
96	0	0061/03/11	0	.	1	.	.	35.3655
96	0	0061/03/11	0	.	1	.	.	35.3655
99	0	0061/03/11	0	.	1	.	.	38.3634
94	0	0061/03/13	0	.	0	.	.	33.3614
99	0	0061/03/15	0	.	1	.	.	38.3525
105	0	0610316	0		1		0	44.3457
96	0	0061/03/18	1	.	0	.	.	35.3463
102	0	0061/03/18	1	.	0	.	.	41.3422
101	1	0061/03/26	0	.	1	.	.	40.321
101	1	0061/03/28	0	.	0	.	.	40.3155
104	0	0061/03/28	0	0.33	1	.	.	43.3135
94	0	0061/03/31	0	.	1	.	.	33.3121
94	0	0061/04/01	0	.	1	.	.	33.3121
100	0	0061/04/01	0	.	1	.	.	39.308
100	1	0061/04/02	0	.	1	.	.	39.3053
96	0	0061/04/05	0	.	1	.	.	35.2998
102	1	0061/04/11	0	.	1	.	.	41.2793
95	0	0061/04/13	0	.	1	.	.	34.2786
94	0	0061/04/15	0	.	1	.	.	33.2738
95	1	0061/04/15	0	.	1	.	.	34.2731
100	0	0061/04/15	0	.	1	.	1	39.2697
99	1	0061/04/18	0	.	0	.	.	38.2621
95	1	0061/04/23	0	.	1	.	.	34.2512
94	0	0061/04/26	0	.	1	.	.	33.2437
99	0	0061/04/26	0	.	1	.	.	38.2402
95	0	0061/04/27	0	.	1	.	.	34.2402
99	1	0061/04/27	0	.	1	.	.	38.2375
95	0	0061/05/03	1	.	0	.	.	34.2238
100	0	0061/05/06	0	.	1	.	0	39.2122
97	1	0061/05/07	0		1		.	36.2115
94	0	0061/05/09	0	.	0	.	.	33.2081
94	0	0061/06/01	0	.	1	.	.	33.1478
94	0	0061/06/02	0	.	1	.	.	33.1451
95	0	0061/06/03	0	.	1	.	.	34.1417
95	0	0061/06/03	0	.	1	.	.	34.1417
99	1	0061/06/04	0	.	1	.	.	38.1362
95	0	0061/06/06	0	.	1	.	.	34.1335
97	0	0061/06/07	0		0		.	36.1294
100	0	0061/06/07	0	.	1	.	1	39.1273
98	0	6106	0		1			37.1739
96	1	0061/06/27	1	.	0	.	.	35.0753
94	0	0061/06/30	0	.	1	.	.	33.0684
95	0	0061/07/07	0	.	1	.	.	34.0486
101	0	0061/07/12	0	.	1	.	.	40.0308
94	0	0061/07/19	0	.	0	.	.	33.0164
103	0	0061/07/19	0	.	1	.	.	42.0103
95	0	0061/07/24	0	.	1	.	.	34.0021
95	1	0061/07/26	0	.	1	.	.	33.9966
95	0	0061/07/26	0	.	1	.	.	33.9966
94	0	0061/07/30	0	.	1	.	.	32.9863
99	0	0061/07/31	0	.	1	.	.	37.9802
94	0	0061/08/13	1	.	0	.	.	32.9507
96	0	0061/08/13	0	.	1	.	.	34.9493
100	1	0061/08/14	1	.	0	.	0	38.9439
98	0	6108	0		1			37.0096
99	0	0061/08/17	0	.	1	.	.	37.9363
94	0	0061/08/22	0	.	1	.	.	32.9261
102	0	0061/08/23	1	.	0	.	.	40.9179
101	0	0061/08/25	0	.	1	.	.	39.9131
94	0	0061/08/29	1	.	0	.	.	32.9069
101	1	0061/08/31	0	.	1	.	.	39.8966
103	0	0061/08/31	0	.	1	.	.	41.8953
96	0	0061/09/02	0	.	1	.	.	34.8973
99	0	0061/09/03	0	.	1	.	.	37.8925
96	0	0061/09/06	0	.	1	.	.	34.8864
102	0	0061/09/06	0	.	1	.	.	40.8823
94	0	0061/09/10	0	.	0	.	.	32.8768
98	0	6109	0		1			36.9274
102	0	0061/09/27	0	.	1	.	.	40.8248
100	0	0061/10/02	0	.	1	.	0	38.8125
101	0	0061/10/02	0	.	1	.	.	39.8118
99	0	0061/10/03	1	.	0	.	.	37.8104
94	0	0061/10/04	0	.	1	.	.	32.8111
94	0	0061/10/08	0	.	1	.	.	32.8001
105	1	0611011	0		1		1	43.7844
94	0	0061/10/12	0	.	1	.	.	32.7892
97	0	0061/10/13	0		1		.	35.7844
98	0	6110	0		0			36.8453
95	0	0061/10/19	0	.	1	.	.	33.7693
94	0	0061/10/20	0	.	1	.	.	32.7673
105	0	0611020	0		1		1	43.7598
95	0	0061/10/23	0	.	1	.	.	33.7584
97	0	0061/10/23	0		1		.	35.757
99	0	0061/10/23	0	.	1	.	.	37.7556
104	0	0061/10/23	0	0.45	0	.	.	42.7522
97	0	0061/10/24	0		1		.	35.7543
94	0	0061/10/26	1	.	0	.	.	32.7509
101	0	0061/11/02	0	.	1	.	.	39.7296
99	0	0061/11/03	0	.	1	.	.	37.7283
100	0	0061/11/03	1	.	0	.	0	38.7276
96	0	0061/11/05	0	.	1	.	.	34.7248
94	1	0061/11/10	0	.	0	.	.	32.7125
95	0	0061/11/10	0	.	1	.	.	33.7118
96	0	0061/11/13	0	.	1	.	.	34.7029
102	0	0061/11/16	0	.	0	.	.	40.6906
99	0	0061/11/19	0	.	1	.	.	37.6845
100	1	0061/11/20	0	.	0	.	0	38.681
97	0	0061/11/27	1		0		.	35.6639
95	1	0061/11/28	0	.	1	.	.	33.6626
100	0	0061/12/01	0	.	1	.	1	38.6509
99	1	0061/12/04	0	.	1	.	.	37.6434
94	0	0061/12/05	0	.	1	787	.	32.6441
99	0	0061/12/05	0	.	1	.	.	37.6407
95	1	0061/12/06	0	.	1	.	.	33.6407
99	0	0061/12/09	0	.	1	.	.	37.6297
94	0	0061/12/10	0	.	0	.	.	32.6304
99	0	0061/12/16	0	.	1	.	.	37.6105
94	0	0061/12/18	0	.	1	.	.	32.6085
97	0	0061/12/18	0		1		.	35.6064
97	0	0061/12/23	0		1		.	35.5927
94	0	0061/12/31	0	.	1	.	.	32.5729
96	0	0062/01/01	0	.	1	.	.	34.5578
96	1	0062/01/07	0	.	1	.	.	34.5414
95	0	0062/01/09	0	.	0	.	.	33.5366
100	0	0062/01/13	0	.	1	.	0	38.5222
98	0	6201	0		1			36.5852
103	0	0062/01/16	0	.	1	.	.	41.512
101	1	0062/01/18	0	.	1	.	.	39.5079
99	0	0062/01/21	0	.	1	.	.	37.501
96	1	0062/01/22	0	.	0	.	.	34.5003
103	0	0062/01/22	0	.	1	.	.	41.4956
103	1	0062/01/26	0	.	1	.	.	41.4846
103	1	0062/01/27	0	.	1	.	.	41.4819
95	1	0062/01/28	0	.	1	.	.	33.4846
96	0	0062/02/04	0	.	0	.	.	34.4675
95	0	0062/02/13	0	.	0	.	.	33.4435
95	0	0062/02/19	0	.	0	.	.	33.4271
97	0	0062/02/24	0		1		.	35.412
99	0	0062/02/25	0	.	1	.	.	37.4079
97	0	0062/02/26	1		0		.	35.4066
95	1	0062/03/05	0	.	1	.	.	33.3833
97	1	0062/03/05	0		1		.	35.3819
99	0	0062/03/06	0	.	1	.	.	37.3778
95	0	0062/03/11	0	.	1	.	.	33.3669
94	0	0062/03/13	0	.	1	.	.	32.3621
98	0	6203	0		1			36.4209
98	0	6203	0		1			36.4209
99	0	0062/03/21	0	.	0	.	.	37.3368
99	0	0062/03/23	0	.	1	.	.	37.3313
101	1	0062/03/23	0	.	1	.	.	39.3299
102	1	0062/03/23	0	.	1	.	.	40.3292
94	1	0062/03/27	0	.	0	.	.	32.3238
94	0	0062/03/28	0	.	1	.	.	32.321
99	0	0062/03/28	0	.	1	.	.	37.3176
94	0	0062/03/29	0	.	1	.	.	32.3183
97	1	0062/04/01	0		1		.	35.3107
94	0	0062/04/04	0	.	1	.	.	32.3046
96	0	0062/04/08	0	.	1	.	.	34.2923
105	1	0620414	0		1		1	43.2697
105	1	0620427	0		0		0	43.2341
94	0	0062/05/09	0	.	0	.	.	32.2088
96	0	0062/05/12	0	.	1	.	.	34.1992
95	1	0062/05/15	1	.	0	.	.	33.1916
99	0	0062/05/17	0	.	1	.	.	37.1834
99	0	0062/05/26	0	.	1	.	.	37.1588
95	0	0062/05/31	0	.	1	.	.	33.1478
95	0	0062/06/01	0	.	1	.	.	33.1478
100	1	0062/06/03	0	.	0	.	1	38.1389
104	0	0062/06/05	0	0.37	1	.	.	42.1307
96	0	0062/06/06	0	.	1	.	.	34.1335
95	0	0062/06/10	0	.	1	.	.	33.1232
96	0	0062/06/15	0	.	0	.	.	34.1088
98	0	6206	0		1			36.1745
105	1	0620618	0		1		1	43.0945
100	1	0062/06/19	1	.	1	.	0	38.0951
105	1	0620619	0		0		0	43.0917
100	1	0062/06/20	0	.	1	.	0	38.0924
100	1	0062/06/23	0	.	1	.	0	38.0842
97	0	0062/06/26	0		0		.	35.078
100	0	0062/06/28	0	.	1	.	0	38.0705
99	0	0062/06/29	0	.	1	.	.	37.0684
94	0	0062/07/10	0	.	1	.	.	32.0418
96	0	0062/07/11	0	.	1	.	.	34.0376
95	0	0062/07/12	0	.	1	.	.	33.0356
98	1	6207	0		0			36.0924
100	0	0062/07/18	0	.	1	.	0	38.0157
100	1	0062/07/19	0	.	1	.	0	38.013
100	0	0062/07/19	0	.	1	.	.	38.013
96	0	0062/07/26	0	.	1	.	.	33.9966
95	1	0062/07/27	0	.	1	.	.	32.9945
99	0	0062/07/28	0	.	1	.	.	36.989
94	0	0062/07/29	0	.	1	.	.	31.9897
97	1	0062/07/29	0		1		.	34.9877
95	1	0062/07/30	0	.	1	.	.	32.9863
95	0	0062/07/31	0	.	1	.	.	32.9836
96	0	0062/08/03	0	.	1	.	.	33.9774
95	0	0062/08/13	0	.	1	.	.	32.9507
102	1	0062/08/15	0	.	1	.	.	39.9405
95	0	0062/08/17	1	.	0	.	.	32.9398
101	0	0062/09/06	0	.	1	.	.	38.8836
99	0	0062/09/07	0	.	1	.	.	36.8823
96	1	0062/09/10	0	.	1	.	.	33.8761
98	0	6209	0		1			35.9281
95	1	0062/09/30	1	.	0	.	.	32.822
95	1	0062/10/11	0	.	0	.	.	32.7919
98	1	6210	0		0			35.846
98	0	6210	0		1			35.846
98	0	6210	0		1			35.846
98	0	6210	0		1			35.846
103	0	0062/10/22	1	.	0	.	.	40.7563
99	1	0062/10/24	0	.	1	.	.	36.7536
97	0	0062/10/25	0		1		.	34.7522
99	0	0062/10/25	0	.	1	.	.	36.7509
95	0	0062/10/28	0	.	1	.	.	32.7454
96	0	0062/10/29	0	.	1	.	.	33.742
94	0	0062/10/31	0	.	1	.	.	31.7379
95	0	0062/11/05	0	.	1	.	.	32.7262
98	0	6211	0		1			35.7639
98	0	6211	0		0			35.7639
95	1	0062/11/16	0	.	1	.	.	32.6961
95	0	0062/11/17	0	.	1	.	.	32.6934
97	0	0062/11/17	0		1		.	34.692
102	1	0062/11/18	1	.	0	.	.	39.6858
102	0	0062/12/03	0	.	1	.	.	39.6448
102	0	0062/12/03	0	.	1	.	.	39.6448
95	0	0062/12/05	0	.	1	.	.	32.6441
103	0	0062/12/07	0	.	0	.	.	40.6331
94	0	0062/12/12	0	.	0	.	.	31.6256
96	0	0062/12/12	0	.	1	.	.	33.6242
94	1	0062/12/13	0	.	1	.	.	31.6229
98	0	6212	0		1			35.6817
100	1	0062/12/15	0	.	1	.	.	37.6133
103	1	0062/12/15	0	.	1	.	.	40.6112
104	1	0062/12/16	0	0.38	1	.	.	41.6078
94	0	0062/12/18	0	.	1	.	.	31.6092
100	1	0062/12/20	0	.	1	.	.	37.5996
96	0	0062/12/24	0	.	1	.	.	33.5914
96	0	0062/12/24	0	.	1	.	.	33.5914
99	0	0062/12/26	0	.	1	.	.	36.5838
94	0	0062/12/27	1	.	0	.	.	31.5845
97	1	0063/01/02	0		1		.	34.5551
94	0	0063/01/03	0	.	1	.	.	31.5544
94	0	0063/01/03	0	.	1	.	.	31.5544
95	0	0063/01/04	1	.	0	.	.	32.551
96	0	0063/01/06	0	.	1	.	.	33.5448
95	0	0063/01/12	0	.	1	.	.	32.5291
95	0	0063/01/12	0	.	1	.	.	32.5291
104	1	0063/01/12	0	0.23	1	.	.	41.5229
101	1	0063/01/13	0	.	0	.	.	38.5222
101	1	0063/01/13	0	.	1	.	.	38.5222
94	0	0063/01/15	0	.	1	.	.	31.5216
94	0	0063/01/17	0	.	1	.	.	31.5161
100	1	0063/01/18	0	.	1	.	.	37.5092
101	0	0063/01/18	0	.	1	.	.	38.5086
97	1	0063/01/21	0		0		.	34.5031
103	0	0063/01/21	0	.	0	.	.	40.499
95	0	0063/01/23	0	.	1	.	.	32.499
99	1	0063/01/24	0	.	1	.	.	36.4935
96	0	0063/01/28	1	.	0	.	.	33.4846
99	0	0063/01/31	0	.	1	.	.	36.4743
104	0	0063/02/02	0	0.37	1	.	.	41.4682
94	0	0063/02/06	0	.	1	.	.	31.4641
105	1	0630207	0		1		0	42.4538
96	0	0063/02/09	0	.	1	.	.	33.4545
99	0	0063/02/09	0	.	1	.	.	36.4524
99	0	0063/02/13	0	.	1	.	.	36.4415
101	1	0063/02/14	0	.	1	.	.	38.4374
94	0	0063/02/17	0	.	1	.	.	31.4339
105	1	0630217	0		0		0	42.4264
99	0	0063/02/22	0	.	1	.	.	36.4168
95	0	0063/02/23	0	.	1	.	.	32.4168
99	1	0063/02/27	1	.	0	.	.	36.4031
96	1	0063/02/28	0	.	1	.	.	33.4025
96	0	0063/03/03	0	.	1	.	.	33.3888
97	0	0063/03/04	0		1		.	34.3854
99	0	0063/03/07	0	.	1	.	.	36.3758
96	1	0063/03/09	0	.	1	.	.	33.3723
96	0	0063/03/22	0	.	1	.	.	33.3368
99	0	0063/03/26	0	.	1	.	.	36.3238
104	0	0063/03/27	0	0.25	1	.	.	41.3176
99	0	0063/03/31	0	.	1	.	.	36.3101
104	1	0063/04/01	1	313.5	0	.	.	41.3066
95	0	0063/04/02	0	.	1	.	.	32.3101
99	0	0063/04/03	0	.	1	.	.	36.3046
95	0	0063/04/10	0	.	1	.	.	32.2882
95	0	0063/04/12	0	.	1	.	.	32.2827
96	0	0063/04/13	0	.	1	.	.	33.2793
94	0	0063/04/15	0	.	1	.	.	31.2752
94	0	0063/04/15	1	.	0	.	.	31.2752
94	0	0063/04/16	0	.	0	.	.	31.2724
101	0	0063/04/18	0	.	1	.	.	38.2621
97	1	0063/04/19	0		0		.	34.2621
94	0	0063/04/24	0	.	1	.	.	31.2505
95	0	0063/04/28	0	.	0	.	.	32.2389
95	0	0063/05/02	1	.	0	.	.	32.2279
95	0	0063/05/09	0	.	1	.	.	32.2088
102	0	0063/05/09	0	.	1	.	.	39.204
98	0	6305	0		1			35.2574
94	1	0063/05/17	0	.	1	.	.	31.1875
96	0	0063/05/17	0	.	1	.	.	33.1862
100	0	0063/05/18	0	.	1	.	1	37.1807
94	1	0063/05/23	1	.	0	.	.	31.1711
99	0	0063/05/23	0	.	1	.	.	36.1677
99	0	0063/05/29	0	.	1	.	.	36.1513
95	0	0063/06/01	0	.	1	.	.	32.1485
95	0	0063/06/06	0	.	1	.	.	32.1348
95	1	0063/06/08	1	.	0	.	.	32.1294
104	0	0063/06/12	1	7339	0	.	.	41.1123
99	0	0063/06/13	0	.	1	.	.	36.1129
104	0	0063/06/13	0	.	1	.	.	41.1095
98	1	6306	0		1			35.1752
95	1	0063/06/17	0	.	1	.	.	32.1047
99	0	0063/06/19	0	.	1	.	.	36.0965
95	1	0063/06/20	0	.	1	.	.	32.0965
105	1	0630620	0		1		0	42.0897
95	0	0063/06/22	0	.	1	.	.	32.091
94	0	0063/06/24	0	.	1	.	.	31.0862
105	0	0630628	0		1		0	42.0678
100	1	0066/2 /15	0	.	1	.	1	34.4374
100	1	0067/4 /10	1	.	0	.	1	33.2875
100	1	0067/5 /17	1	.	0	.	1	33.1862
96	0	0063/07/01	0	.	0	.	.	33.0657
104	1	0063/07/04	0	0.48	0	.	.	41.052
96	0	0063/07/10	0	.	1	.	.	33.0411
101	0	0063/07/19	1	.	0	.	.	38.013
99	0	0063/07/26	0	.	1	.	.	35.9952
96	1	0063/07/31	0	.	1	.	.	32.9836
95	0	0063/08/05	0	.	1	.	.	31.9733
94	1	0063/08/06	0	.	1	.	.	30.9713
95	0	0063/08/07	0	.	1	.	.	31.9678
99	0	0063/08/11	0	.	1	.	.	35.9541
99	0	0063/08/13	0	.	1	.	.	35.9487
94	0	0063/08/14	0	.	1	.	.	30.9493
94	0	0063/08/15	1	.	0	.	.	30.9466
95	0	0063/08/20	1	.	0	.	.	31.9322
96	1	0063/08/22	0	.	1	.	.	32.9261
99	0	0063/08/22	0	.	1	.	.	35.924
95	0	0063/08/24	0	.	1	.	.	31.9213
97	0	0063/08/31	0		1		.	33.9008
96	0	0063/09/04	0	.	1	.	.	32.8932
99	0	0063/09/07	0	.	1	.	.	35.883
95	0	0063/09/10	0	.	1	.	.	31.8775
101	1	0063/09/10	0	.	1	.	.	37.8734
102	0	0063/09/14	0	.	1	.	.	38.8617
95	0	0063/09/15	0	.	0	.	.	31.8638
99	0	0063/09/15	0	.	1	.	.	35.8611
99	0	0063/09/17	0	.	0	.	.	35.8556
97	1	0063/10/01	0		1		.	33.8186
94	0	0063/10/03	0	.	1	.	.	30.8152
94	0	0063/10/16	1	.	0	.	.	30.7796
99	1	0063/10/18	0	.	0	.	.	35.7707
97	0	0063/10/26	0		1		.	33.7502
95	0	0063/11/01	0	.	1	.	.	31.7379
99	1	0063/11/02	0	.	1	.	.	35.7324
96	1	0063/11/03	0	.	1	.	.	32.7317
99	0	0063/11/06	0	.	1	.	.	35.7214
105	0	0631113	0		1		0	41.6982
94	0	0063/11/15	0	.	0	.	.	30.7002
98	0	6311	0		0			34.7645
98	0	6311	0		1			34.7645
99	1	0063/11/17	0	.	0	.	.	35.6913
96	0	0063/11/18	0	.	1	.	.	32.6906
95	0	0063/11/21	0	.	1	.	.	31.6831
100	1	0063/11/21	1	.	0	.	0	36.6797
104	0	0063/11/21	0	0.35	1	.	.	40.6769
104	0	0063/11/25	0	0.28	1	.	.	40.666
101	0	0063/11/28	0	.	1	.	.	37.6598
95	1	0063/11/30	1	.	0	.	.	31.6585
97	1	0063/11/30	0		1		.	33.6571
99	0	0063/11/30	0	.	1	.	.	35.6557
96	0	0063/12/04	0	.	1	.	.	32.6468
104	1	0063/12/04	0	0.34	1	.	.	40.6413
95	0	0063/12/08	0	.	0	.	.	31.6366
105	0	0631208	0		1		0	41.6297
96	0	0063/12/17	0	.	1	.	.	32.6112
97	0	0063/12/17	0		1		.	33.6105
96	0	0063/12/19	0	.	1	.	.	32.6057
102	0	0063/12/21	0	.	1	.	.	38.5962
95	0	0063/12/23	0	.	1	.	.	31.5955
96	0	0063/12/23	0	.	1	.	.	32.5948
100	1	0063/12/24	0	.	1	.	1	36.5893
102	0	0063/12/24	0	.	1	.	.	38.588
95	0	0063/12/28	0	.	1	.	.	31.5818
100	0	0064/01/02	0	.	1	.	1	36.5537
102	1	0064/01/03	0	.	1	.	.	38.5496
99	0	0064/01/06	0	.	0	.	.	35.5435
103	0	0064/01/06	0	.	1	.	.	39.5407
97	0	0064/01/08	0		0		.	33.5394
102	0	0064/01/08	0	.	1	.	.	38.5359
97	0	0064/01/09	0		0		.	33.5366
96	0	0064/01/10	0	.	1	.	.	32.5346
95	0	0064/01/11	0	.	1	.	.	31.5325
100	0	0064/01/13	0	.	1	.	0	36.5236
99	1	0064/01/14	0	.	0	.	.	35.5216
98	0	6401	0		1			34.5866
99	0	0064/01/15	0	.	1	.	.	35.5188
99	0	0064/01/17	0	.	1	.	.	35.5133
96	0	0064/01/19	0	.	1	.	.	32.5099
101	0	0064/01/21	0	.	1	.	.	37.501
94	0	0064/01/22	1	.	0	.	.	30.5031
103	1	0064/01/24	0	.	1	.	.	39.4914
99	0	0064/01/25	0	.	1	.	.	35.4914
101	1	0064/01/29	0	.	1	.	.	37.4791
102	1	0064/01/29	0	.	1	.	.	38.4784
94	0	0064/02/03	0	.	1	.	.	30.473
99	0	0064/02/04	0	.	1	.	.	35.4668
101	0	0064/02/04	0	.	1	.	.	37.4654
103	0	0064/02/06	1	.	0	.	.	39.4586
95	0	0064/02/08	0	.	1	.	.	31.4586
102	1	0064/02/12	0	.	0	.	.	38.4428
96	0	0064/02/15	0	.	1	.	.	32.4387
102	0	0064/02/20	0	.	1	.	.	38.4209
94	0	0064/02/24	1	.	0	.	.	30.4155
103	0	0064/02/24	0	.	0	.	.	39.4093
104	1	0064/02/25	0	.	1	.	.	40.4059
99	1	0064/03/04	0	.	0	.	.	35.3847
102	0	0064/03/04	0	.	1	.	.	38.3826
100	1	0064/03/05	0	.	0	.	0	36.3812
101	0	0064/03/09	1	.	0	.	.	37.3696
105	1	0640313	0		1		1	41.3559
94	1	0064/03/17	0	.	1	.	.	30.3525
94	0	0064/03/18	0	.	1	.	.	30.3498
95	0	0064/03/21	0	.	1	.	.	31.3409
97	0	0064/03/26	0		0		.	33.3258
99	0	0064/03/31	0	.	1	.	.	35.3107
105	0	0640402	0		1		0	41.3039
94	0	0064/04/04	0	.	1	.	.	30.306
95	1	0064/04/05	0	.	1	.	.	31.3025
101	1	0064/04/08	0	.	1	.	.	37.2902
95	0	0064/04/10	0	.	1	.	.	31.2888
99	0	0064/04/10	0	.	0	.	.	35.2861
95	0	0064/04/11	1	.	0	.	.	31.2861
94	1	0064/04/14	1	.	0	.	.	30.2786
94	0	0064/04/14	0	.	1	.	.	30.2786
96	0	0064/04/14	1	.	0	.	.	32.2772
98	0	6404	0		1			34.3402
95	0	0064/04/17	1	.	0	.	.	31.2697
96	0	0064/04/17	0	.	1	.	.	32.269
100	0	0064/04/17	0	.	1	.	0	36.2663
101	1	0064/04/19	0	.	1	.	.	37.2601
97	0	0064/04/21	0		1		.	33.2574
99	0	0064/04/24	0	.	0	.	.	35.2478
104	0	0064/04/25	1	.	1	.	.	40.2416
101	1	0064/04/27	0	.	1	.	.	37.2382
95	0	0064/04/28	0	.	1	.	.	31.2396
96	0	0064/04/28	0	.	1	.	.	32.2389
94	0	0064/04/29	1	.	0	.	.	30.2375
102	0	0064/04/29	0	.	1	.	.	38.232
99	0	0064/05/01	0	.	1	.	.	35.2286
95	0	0064/05/02	0	.	1	.	.	31.2286
104	1	0064/05/03	0	.	1	.	.	40.2197
95	0	0064/05/04	0	.	0	.	.	31.2231
95	0	0064/05/08	0	.	1	.	.	31.2122
97	0	0064/05/09	0		0		.	33.2081
100	0	0064/05/09	0	.	1	.	0	36.206
96	0	0064/05/12	0	.	1	.	.	32.2005
104	0	0064/05/12	0	0.36	1	.	.	40.1951
98	0	6405	0		1			34.258
99	0	0064/05/16	0	.	1	.	.	35.1875
95	0	0064/05/18	0	.	1	.	.	31.1848
95	0	0064/05/22	0	.	1	.	.	31.1739
96	0	0064/05/23	0	.	1	.	.	32.1704
95	0	0064/05/26	0	.	1	.	.	31.1629
100	0	0064/05/31	0	.	1	.	0	36.1458
97	1	0064/06/01	1		0		.	33.1478
97	0	0064/06/03	0		1		.	33.1424
94	0	0064/06/08	0	.	1	.	.	30.1307
95	0	0064/06/16	1	.	0	.	.	31.1081
96	0	0064/06/18	0	.	0	.	.	32.102
101	1	0064/06/19	1	.	0	.	.	37.0958
101	1	0064/06/21	0	.	1	.	.	37.0903
95	0	0064/06/23	0	.	1	.	.	31.089
97	1	0064/06/27	0		0		.	33.0767
99	0	0064/07/01	0	.	1	.	.	35.0643
104	0	0064/07/01	1	.	0	.	.	40.0609
95	0	0064/07/20	0	.	1	.	.	31.0151
96	1	0064/07/21	0	.	1	.	.	32.0116
100	0	0064/07/21	0	.	1	.	0	36.0089
99	1	0064/07/25	0	.	1	.	.	34.9986
99	1	0064/07/25	0	.	1	.	.	34.9986
100	0	0064/08/03	0	.	1	.	0	35.976
96	0	0064/08/05	0	.	1	.	.	31.9733
99	0	0064/08/07	0	.	1	.	.	34.9658
104	0	0064/08/08	0	0.21	1	.	.	39.9596
102	0	0064/08/16	0	.	1	.	.	37.9391
95	0	0064/08/19	0	.	1	.	.	30.9357
95	0	0064/08/19	0	.	1	.	.	30.9357
95	1	0064/08/19	1	.	0	.	.	30.9357
96	0	0064/08/19	0	.	1	.	.	31.935
96	0	0064/08/20	0	.	1	.	.	31.9322
94	0	0064/08/22	0	.	1	.	.	29.9281
94	0	0064/08/26	0	.	1	.	.	29.9172
95	0	0064/08/26	0	.	1	.	.	30.9165
96	0	0064/08/28	0	.	1	.	.	31.9103
97	0	0064/09/01	0		1		.	32.9014
103	0	0064/09/02	0	.	1	.	.	38.8946
97	0	0064/09/03	0		1		.	32.896
102	1	0064/09/03	1	.	0	.	.	37.8925
95	0	0064/09/15	0	.	1	.	.	30.8645
105	0	0640915	0		1		1	40.8576
97	0	0064/09/17	0		1		.	32.8576
103	0	0064/09/18	0	.	1	.	.	38.8508
96	0	0064/09/25	0	.	1	.	.	31.8364
102	0	0064/09/25	1	.	0	.	.	37.8323
96	1	0064/09/27	0	.	1	.	.	31.8309
97	0	0064/09/27	0		0		.	32.8303
101	1	0064/09/27	0	.	1	.	.	36.8275
97	1	0064/09/29	0		1		.	32.8248
96	0	0064/10/06	0	.	1	.	.	31.8063
96	0	0064/10/09	0	.	1	.	.	31.7981
103	0	0064/10/10	0	.	0	.	.	38.7906
95	0	0064/10/11	0	.	1	.	.	30.7933
95	1	0064/10/16	0	.	1	.	.	30.7796
100	0	0064/10/17	0	.	1	.	0	35.7734
99	0	0064/10/23	0	.	1	.	.	34.7577
102	0	0064/10/23	1	.	0	.	.	37.7556
103	0	0064/10/23	0	.	1	.	.	38.755
104	1	0064/10/24	1	6711	0	.	.	39.7515
94	1	0064/10/25	0	.	1	.	.	29.7556
96	1	0064/10/26	1	.	0	.	.	31.7515
101	0	0064/11/02	1	.	1	.	.	36.7317
101	0	0064/11/03	0	.	1	.	.	36.729
99	0	0064/11/04	0	.	1	.	.	34.7276
101	1	0064/11/04	0	.	1	.	.	36.7262
94	0	0064/11/05	0	.	0	.	.	29.7283
99	0	0064/11/08	0	.	0	.	.	34.7166
100	0	0064/11/11	0	.	1	.	1	35.7077
98	0	6411	0		0			33.7652
102	0	0064/11/16	0	.	1	.	.	37.6927
95	0	0064/11/19	1	.	0	.	.	30.6893
94	1	0064/11/26	0	.	1	.	.	29.6708
99	1	0064/11/26	0	.	1	.	.	34.6674
95	0	0064/11/30	0	.	1	.	.	30.6591
102	0	0064/12/02	1	.	0	.	.	37.6489
95	1	0064/12/03	1	.	0	.	.	30.6509
96	0	0064/12/06	0	.	1	.	.	31.642
102	1	0064/12/14	0	.	1	.	.	37.616
96	0	0064/12/15	0	.	1	.	.	31.6174
98	0	6412	0		1			33.6831
96	0	0064/12/16	0	.	1	.	.	31.6146
97	0	0064/12/18	0		1		.	32.6085
94	0	0064/12/20	0	.	1	.	.	29.6051
94	1	0064/12/20	0	.	0	.	.	29.6051
104	1	0064/12/20	0	0.36	1	.	.	39.5982
95	1	0064/12/21	0	.	1	.	.	30.6016
95	0	0064/12/21	0	.	1	.	.	30.6016
99	0	0064/12/21	0	.	0	.	.	34.5989
101	1	0065/01/02	0	.	1	.	.	36.5537
102	1	0065/01/07	0	.	1	.	.	37.5394
104	0	0065/01/12	0	0.28	1	.	.	39.5243
101	0	0065/01/13	0	.	0	.	.	36.5236
94	0	0065/01/14	0	.	0	.	.	29.5257
98	1	6501	0		1			33.5873
98	0	6501	0		0			33.5873
94	0	0065/01/17	0	.	1	.	.	29.5175
99	0	0065/01/19	1	.	0	.	.	34.5086
101	0	0065/01/25	0	.	1	.	.	36.4908
99	1	0065/01/27	0	.	1	.	.	34.4867
95	0	0065/01/28	1	.	0	.	.	30.4867
94	0	0065/01/31	0	.	0	.	.	29.4791
95	0	0065/02/01	0	.	1	.	.	30.4784
95	1	0065/02/07	0	.	1	.	.	30.462
96	0	0065/02/07	0	.	1	.	.	31.4613
102	0	0065/02/07	0	.	1	.	.	37.4572
100	0	0065/02/08	0	.	1	.	0	35.4559
96	0	0065/02/12	0	.	1	.	.	31.4476
95	0	0065/02/13	0	.	1	.	.	30.4456
98	1	6502	0		1			33.5051
95	0	0065/02/25	0	.	1	.	.	30.4127
95	1	0065/02/26	0	.	0	.	.	30.41
97	0	0065/02/28	0		1		.	32.4031
99	0	0065/03/01	0	.	0	.	.	34.3936
100	0	0065/03/03	0	.	1	.	1	35.3874
104	0	0065/03/05	0	0.28	1	.	.	39.3792
94	1	0065/03/10	1	.	0	.	.	29.3723
96	1	0065/03/10	0	.	1	.	.	31.371
96	0	0065/03/13	0	.	1	.	.	31.3628
97	0	0065/03/13	0		1		.	32.3621
98	0	6503	0		0			33.423
98	0	6503	0		1			33.423
94	1	0065/03/18	0	.	1	.	.	29.3504
96	0	0065/03/19	0	.	1	.	.	31.3463
99	0	0065/03/19	0	.	1	.	.	34.3443
94	0	0065/03/23	0	.	1	.	.	29.3368
95	0	0065/03/23	0	.	1	.	.	30.3361
95	0	0065/03/27	0	.	1	.	.	30.3251
96	0	0065/03/28	1	.	0	.	.	31.3217
96	0	0065/03/29	0	.	1	.	.	31.319
96	0	0065/03/31	1	.	0	.	.	31.3135
97	0	0065/03/31	0		1		.	32.3128
97	0	0065/03/31	0		1		.	32.3128
97	0	0065/04/01	0		1		.	32.3128
100	1	0065/04/05	0	.	1	.	1	35.2998
94	1	0065/04/07	0	.	1	.	.	29.2984
100	1	0065/04/07	0	.	1	.	0	35.2943
94	0	0065/04/13	0	.	1	.	.	29.282
94	1	0065/04/16	0	.	1	.	.	29.2738
94	1	0065/04/18	0	.	1	.	.	29.2683
96	0	0065/04/18	0	.	1	.	.	31.2669
102	0	0065/04/19	0	.	1	.	.	37.2601
94	0	0065/04/23	0	.	1	.	.	29.2546
103	0	0065/04/23	0	.	1	.	.	38.2485
97	1	0065/04/24	0		1		.	32.2498
96	0	0065/05/02	1	.	0	.	.	31.2286
96	0	0065/05/02	0	.	1	.	.	31.2286
97	1	0065/05/08	0		1		.	32.2115
95	0	0065/05/11	0	.	0	.	.	30.2047
99	0	0065/05/13	0	.	1	.	.	34.1964
96	1	0065/05/14	0	.	1	.	.	31.1958
103	0	0065/05/14	0	.	1	.	.	38.191
95	0	0065/05/15	0	.	1	.	.	30.1937
103	0	0065/05/17	0	.	1	.	.	38.1828
100	0	0065/05/18	0	.	1	.	0	35.1821
101	0	0065/05/18	0	.	1	.	.	36.1814
97	0	0065/05/24	0		1		.	32.1677
100	1	0065/05/24	0	.	0	.	0	35.1656
100	1	0065/05/26	0	.	1	.	0	35.1602
105	0	0650530	0		1		0	40.1458
100	0	0065/06/01	0	.	1	.	.	35.1465
101	1	0065/06/02	0	.	1	.	.	36.1431
95	1	0065/06/03	0	.	1	.	.	30.1444
101	0	0065/06/05	0	.	1	.	.	36.1348
96	0	0065/06/09	0	.	1	.	.	31.1273
95	0	0065/06/10	0	.	0	.	.	30.1253
97	1	0065/06/10	1		0		.	32.1239
99	0	0065/06/10	0	.	1	.	.	34.1225
100	1	0065/06/12	0	.	1	.	0	35.1164
95	1	0065/06/13	0	.	0	.	.	30.117
99	0	0065/06/13	0	.	1	.	.	34.1143
96	0	0065/06/14	0	.	1	.	.	31.1136
98	0	6506	0		0			33.1766
104	0	0065/06/16	0	.	1	.	.	39.1027
99	0	0065/06/18	0	.	1	.	.	34.1006
94	0	0065/06/20	0	.	1	.	.	29.0986
100	0	0065/06/23	0	.	1	.	1	35.0862
94	1	0065/06/28	0	.	1	.	.	29.0767
94	1	0065/07/03	0	.	1	.	.	29.063
95	0	0065/07/04	0	.	1	.	.	30.0595
103	0	0065/07/07	0	.	1	.	.	38.0459
94	0	0065/07/08	0	.	1	.	.	29.0493
102	0	0065/07/09	0	.	1	.	.	37.0411
94	0	0065/07/11	0	.	0	.	.	29.0411
101	0	0065/07/11	1	.	0	.	.	36.0363
94	0	0065/07/17	1	.	0	.	.	29.0246
99	1	0065/07/17	0	.	1	.	.	34.0212
96	0	0065/07/20	0	.	1	.	.	31.0151
101	0	0065/07/20	0	.	1	.	.	36.0116
96	0	0065/07/22	0	.	1	.	.	31.0096
95	0	0065/07/25	0	.	1	.	.	30.0021
97	0	0065/07/25	0		1		.	32.0007
94	0	0065/07/27	0	.	1	.	.	28.9973
101	0	0065/07/30	0	.	1	.	.	35.9843
94	0	0065/08/03	0	.	1	.	.	28.9808
100	0	0065/08/04	0	.	1	.	1	34.974
102	0	0065/08/07	0	.	0	.	.	36.9644
102	0	0065/08/11	1	.	0	.	.	36.9535
100	0	0065/08/13	0	.	1	.	0	34.9493
95	1	0065/08/15	0	.	0	.	.	29.9473
97	1	0065/08/15	0		0		.	31.9459
97	0	0065/08/15	1		0		.	31.9459
98	1	6508	0		1			33.0123
104	0	0065/08/18	0	0.02	1	.	.	38.9329
102	1	0065/08/19	0	.	0	.	.	36.9316
95	0	0065/08/23	0	.	1	.	.	29.9254
95	0	0065/08/26	0	.	1	.	.	29.9172
105	0	0650828	0		1		0	39.9049
96	0	0065/08/29	0	.	1	.	.	30.9083
104	0	0065/09/04	0	0.39	1	.	.	38.8891
97	0	0065/09/05	0		1		.	31.8912
97	0	0065/09/10	0		1		.	31.8775
95	1	0065/09/12	0	.	1	.	.	29.8734
95	0	0065/09/12	0	.	1	.	.	29.8734
99	0	0065/09/12	0	.	1	.	.	33.8706
94	0	0065/09/13	0	.	1	.	.	28.8713
98	0	6509	0		1			32.9302
96	0	0065/09/20	0	.	0	.	.	30.8508
96	0	0065/09/21	0	.	1	.	.	30.848
101	0	0065/09/22	0	.	1	.	.	35.8419
96	0	0065/09/25	0	.	1	.	.	30.8371
95	1	0065/09/27	0	.	0	.	.	29.8323
99	0	0065/09/27	0	.	1	.	.	33.8296
96	0	0065/09/28	0	.	0	.	.	30.8289
101	0	0065/09/28	0	.	1	.	.	35.8255
94	0	0065/10/02	0	.	1	.	.	28.8193
100	0	0065/10/02	0	.	1	.	1	34.8152
95	1	0065/10/04	0	.	1	.	.	29.8131
99	0	0065/10/04	0	.	1	.	.	33.8104
97	0	0065/10/05	0		1		.	31.809
95	0	0065/10/09	0	.	0	.	.	29.7995
105	0	0651009	0		1		0	39.7926
101	1	0065/10/10	0	.	1	.	.	35.7926
95	0	0065/10/11	0	.	1	.	.	29.794
100	0	0065/10/11	1	.	0	.	0	34.7906
97	1	0065/10/13	0		1		.	31.7871
94	0	0065/10/14	0	.	1	.	.	28.7864
98	0	6510	0		1			32.848
98	0	6510	0		1			32.848
104	1	0065/10/17	0	0.35	1	.	.	38.7714
102	0	0065/10/19	0	.	1	.	.	36.7673
94	0	0065/10/20	0	.	1	.	.	28.77
95	0	0065/10/22	0	.	1	.	.	29.7639
102	1	0065/10/22	0	.	1	.	.	36.7591
101	1	0065/10/23	0	.	1	.	.	35.757
103	0	0065/10/23	0	.	1	.	.	37.7556
95	1	0065/10/25	0	.	0	.	.	29.7556
95	0	0065/10/27	0	.	1	.	.	29.7502
95	0	0065/10/27	0	.	1	.	.	29.7502
96	0	0065/10/28	0	.	0	.	.	30.7467
100	0	0065/10/29	0	.	1	.	0	34.7413
97	1	0065/10/30	0		1		.	31.7406
101	0	0065/10/30	0	.	1	.	.	35.7379
96	0	0065/10/31	0	.	1	.	.	30.7385
99	0	0065/11/02	0	.	1	.	.	33.7337
95	0	0065/11/03	0	.	1	.	.	29.7337
103	0	0065/11/03	0	.	1	.	.	37.7283
100	0	0065/11/04	0	.	1	.	0	34.7276
96	0	0065/11/10	0	.	1	.	.	30.7139
96	0	0065/11/12	0	.	1	.	.	30.7084
103	0	0065/11/12	0	.	1	.	.	37.7036
95	0	0065/11/14	0	.	1	.	.	29.7036
104	0	0065/11/14	0	0.32	1	.	.	38.6975
105	0	0651114	0		0		0	39.6968
99	1	0065/11/15	1	.	0	.	.	33.6982
103	1	0065/11/18	0	.	1	.	.	37.6872
105	1	0651118	0		1		1	39.6858
105	1	0651118	0		1		1	39.6858
99	0	0065/11/20	0	.	1	.	.	33.6845
101	1	0065/11/22	0	.	0	.	.	35.6776
104	1	0065/11/22	1	.	1	.	.	38.6756
97	1	0065/11/26	0		1		.	31.6694
95	1	0065/11/27	0	.	1	.	.	29.668
99	0	0065/11/27	0	.	1	.	.	33.6653
105	0	0651127	0		1		0	39.6612
100	0	0065/11/30	0	.	0	.	0	34.6564
99	0	0065/12/01	0	.	0	.	.	33.6543
96	0	0065/12/04	1	.	0	.	.	30.6482
94	1	0065/12/08	0	.	1	.	.	28.6386
94	0	0065/12/09	0	.	1	.	.	28.6359
97	0	0065/12/09	0		1		.	31.6338
99	1	0065/12/10	0	.	1	.	.	33.6297
95	0	0065/12/12	0	.	1	.	.	29.627
98	1	6512	0		1			32.6838
98	1	6512	0		1			32.6838
98	1	6512	0		1			32.6838
98	0	6512	0		0			32.6838
99	0	0065/12/15	0	.	1	.	.	33.616
94	0	0065/12/16	1	.	0	.	.	28.6167
96	0	0065/12/21	0	.	1	.	.	30.6016
103	0	0065/12/21	0	.	1	.	.	37.5969
95	0	0065/12/24	0	.	1	.	.	29.5941
96	1	0065/12/24	0	.	1	.	.	30.5934
95	1	0065/12/27	0	.	1	.	.	29.5859
99	1	0065/12/27	0	.	0	.	.	33.5832
94	0	0065/12/28	0	.	1	.	.	28.5838
96	1	0065/12/28	0	.	1	.	.	30.5825
96	0	0065/12/31	0	.	1	.	.	30.5743
103	0	0066/01/02	0	.	0	.	.	37.553
96	0	0066/01/03	0	.	1	.	.	30.5551
102	0	0066/01/03	0	.	1	.	.	36.551
95	1	0066/01/10	1	.	0	.	.	29.5366
94	1	0066/01/11	0	.	1	.	.	28.5346
95	0	0066/01/15	0	.	1	.	.	29.5229
98	1	6601	0		1			32.588
98	1	6601	0		1			32.588
98	1	6601	0		0			32.588
98	0	6601	0		1			32.588
95	1	0066/01/18	0	.	1	.	.	29.5147
100	0	0066/01/18	0	.	1	.	0	34.5113
105	1	0660119	1		0		1	39.5051
95	0	0066/01/25	0	.	1	.	.	29.4956
96	0	0066/01/27	0	.	1	.	.	30.4894
94	1	0066/01/30	0	.	1	.	.	28.4825
95	1	0066/02/07	0	.	0	.	.	29.4627
99	1	0066/02/07	0	.	1	.	.	33.46
99	0	0066/02/09	0	.	1	.	.	33.4545
104	0	0066/02/13	0	0.49	1	.	.	38.4401
96	0	0066/02/14	0	.	0	.	.	30.4428
94	0	0066/02/17	0	.	1	.	.	28.436
94	0	0066/02/17	0	.	1	.	.	28.436
96	0	0066/02/18	0	.	0	.	.	30.4319
95	0	0066/02/23	0	.	1	.	.	29.4189
100	0	0066/02/23	0	.	1	.	1	34.4155
94	0	0066/03/02	0	.	1	.	.	28.3949
94	0	0066/03/06	1	.	0	.	.	28.384
94	1	0066/03/09	0	.	1	.	.	28.3758
101	0	0066/03/10	0	.	1	.	.	35.3682
94	1	0066/03/11	0	.	1	.	.	28.3703
99	1	0066/03/13	0	.	1	.	.	33.3614
101	1	0066/03/24	0	.	1	.	.	35.3299
99	0	0066/03/29	0	.	1	.	.	33.3176
94	0	0066/03/31	0	.	1	.	.	28.3155
95	0	0066/04/06	1	.	0	.	.	29.3012
99	0	0066/04/06	0	.	1	.	.	33.2984
97	0	0066/04/11	0		1		.	31.2861
95	0	0066/04/13	0	.	1	.	.	29.282
104	0	0066/04/13	0	0.32	1	.	.	38.2758
94	0	0066/04/15	0	.	1	.	.	28.2772
103	1	0066/04/18	0	.	1	.	.	37.2628
103	1	0066/04/20	0	.	1	.	.	37.2574
94	1	0066/04/24	0	.	1	.	.	28.2526
95	0	0066/04/24	0	.	0	.	.	29.2519
94	0	0066/04/25	0	.	1	.	.	28.2498
95	0	0066/04/27	0	.	1	.	.	29.2437
101	1	0066/04/29	0	.	1	.	.	35.2341
97	0	0066/05/03	0		1		.	31.2259
105	0	0660503	0		1		0	39.2204
94	0	0066/05/04	0	.	0	.	.	28.2252
95	0	0066/05/04	0	.	1	.	.	29.2245
96	0	0066/05/09	0	.	1	.	.	30.2101
95	1	0066/05/10	0	.	1	.	.	29.2081
96	0	0066/05/10	1	.	0	.	.	30.2074
97	0	0066/05/18	0		1		.	31.1848
96	0	0066/05/26	0	.	1	.	.	30.1636
96	1	0066/05/27	0	.	1	.	.	30.1608
96	0	0066/06/10	1	.	0	.	.	30.1253
96	0	0066/06/10	0	.	1	.	.	30.1253
96	0	0066/06/13	0	.	1	.	.	30.117
98	0	6606	0		1			32.1773
95	0	0066/06/16	0	.	1	.	.	29.1095
95	0	0066/06/17	0	.	1	.	.	29.1068
95	0	0066/06/18	0	.	1	.	.	29.104
99	0	0066/06/18	0	.	1	.	.	33.1013
97	0	0066/06/20	0		1		.	31.0972
99	0	0066/06/20	0	.	1	.	.	33.0958
95	0	0066/06/24	0	.	1	.	.	29.0876
105	1	0660630	0		0		0	39.0643
94	1	0066/07/05	1	.	0	.	.	28.0582
94	0	0066/07/06	0	.	1	.	.	28.0554
97	0	0066/07/06	0		1		.	31.0534
95	0	0066/07/07	0	.	1	.	.	29.052
104	0	0066/07/08	0	.	1	.	.	38.0431
94	0	0066/07/09	0	.	1	.	.	28.0472
95	0	0066/07/09	0	.	1	.	.	29.0465
104	0	0066/07/09	0	0.53	1	.	.	38.0404
95	0	0066/07/11	0	.	1	.	.	29.0411
100	0	0066/07/12	0	.	1	.	1	34.0349
99	0	0066/07/13	0	.	1	.	.	33.0329
94	0	0066/07/18	0	.	1	.	.	28.0226
100	0	0066/07/18	0	.	1	.	0	34.0185
97	0	0066/07/20	0		1		.	31.0151
96	1	0066/07/22	1	.	0	.	.	30.0103
104	0	0066/07/23	0	0.35	1	.	.	38.0021
95	1	0066/07/25	0	.	1	.	.	29.0027
96	0	0066/07/27	0	.	1	.	.	29.9966
100	0	0066/08/01	0	.	1	.	1	33.9829
105	1	0660803	0		1		1	38.974
96	0	0066/08/04	0	.	1	.	.	29.9774
94	0	0066/08/05	0	.	1	.	.	27.976
94	0	0066/08/05	0	.	1	.	.	27.976
96	0	0066/08/05	0	.	1	.	.	29.9747
96	0	0066/08/08	0	.	1	.	.	29.9665
101	1	0066/08/09	0	.	1	.	.	34.9603
94	0	0066/08/12	0	.	1	.	.	27.9569
94	0	0066/08/12	0	.	1	.	.	27.9569
98	0	6608	0		0			32.013
103	0	0066/08/16	0	.	1	.	.	36.9398
96	0	0066/08/17	0	.	1	.	.	29.9418
95	0	0066/08/25	0	.	1	.	.	28.9206
97	0	0066/08/26	0		1		.	30.9165
100	0	0066/08/26	1	.	0	.	0	33.9144
100	1	0066/08/26	0	.	1	.	1	33.9144
101	1	0066/08/26	0	.	1	.	.	34.9138
104	0	0066/08/29	0	0.35	1	.	.	37.9035
105	0	0660901	0		1		0	38.8973
96	1	0066/09/05	0	.	1	.	.	29.8925
99	0	0066/09/06	0	.	1	.	.	32.8877
94	0	0066/09/09	0	.	1	.	.	27.883
97	0	0066/09/09	0		1		.	30.8809
95	1	0066/09/13	0	.	1	.	.	28.8713
95	0	0066/09/14	0	.	1	.	.	28.8686
98	0	6609	0		0			31.9309
98	0	6609	0		1			31.9309
96	0	0066/09/16	0	.	1	.	.	29.8624
99	0	0066/09/22	0	.	1	.	.	32.8439
103	1	0066/09/26	0	.	1	.	.	36.8303
95	0	0066/09/30	0	.	1	.	.	28.8248
94	0	0066/10/02	0	.	1	.	.	27.82
97	1	0066/10/03	0		1		.	30.8152
95	1	0066/10/05	0	.	1	.	.	28.8111
96	0	0066/10/05	0	.	1	.	.	29.8104
99	1	0066/10/05	0	.	1	.	.	32.8084
94	0	0066/10/06	0	.	1	.	.	27.809
96	0	0066/10/06	0	.	1	.	.	29.8077
96	1	0066/10/08	0	.	1	.	.	29.8022
94	0	0066/10/09	0	.	1	.	.	27.8008
101	0	0066/10/09	0	.	1	.	.	34.796
97	0	0066/10/11	0		1		.	30.7933
95	0	0066/10/13	0	.	0	.	.	28.7892
96	0	0066/10/13	0	.	1	.	.	29.7885
99	0	0066/10/13	0	.	0	.	.	32.7864
94	0	0066/10/14	0	.	1	.	.	27.7871
99	0	0066/10/14	0	.	1	.	.	32.7837
94	0	0066/10/15	0	.	1	.	.	27.7844
98	0	6610	0		1			31.8487
101	0	0066/10/16	0	.	1	.	.	34.7769
95	0	0066/10/17	0	.	1	.	.	28.7782
95	1	0066/10/17	0	.	1	.	.	28.7782
95	1	0066/10/18	0	.	1	.	.	28.7755
96	0	0066/10/18	0	.	1	.	.	29.7748
95	0	0066/10/21	0	.	0	.	.	28.7673
102	1	0066/10/22	0	.	0	.	.	35.7598
99	1	0066/10/23	0	.	0	.	.	32.7591
95	0	0066/10/24	0	.	1	.	.	28.7591
99	0	0066/10/24	0	.	0	.	.	32.7563
100	0	0066/10/25	0	.	1	.	0	33.7529
97	0	0066/10/27	0		1		.	30.7495
95	0	0066/10/29	0	.	1	.	.	28.7454
94	0	0066/10/30	0	.	1	.	.	27.7433
94	0	0066/10/30	0	.	1	.	.	27.7433
95	1	0066/10/30	0	.	1	.	.	28.7426
94	0	0066/10/31	0	.	1	.	.	27.7406
100	0	0066/10/31	0	.	1	.	0	33.7365
101	0	0066/10/31	0	.	1	.	.	34.7358
96	0	0066/11/03	1	.	0	.	.	29.7337
99	1	0066/11/03	0	.	1	.	.	32.7317
97	0	0066/11/08	0		1		.	30.7194
101	1	0066/11/08	0	.	1	.	.	34.7166
102	1	0066/11/08	0	.	1	.	.	35.7159
95	0	0066/11/10	0	.	1	.	.	28.7153
104	0	0066/11/12	0	0.31	1	.	.	37.7036
96	0	0066/11/19	0	.	1	.	.	29.6899
100	0	0066/11/23	0	.	0	.	1	33.6762
105	1	0661124	0		1		1	38.6701
97	1	0066/11/25	0		1		.	30.6728
95	0	0066/11/27	0	.	1	.	.	28.6687
97	0	0066/11/28	1		0		.	30.6646
96	1	0066/11/30	0	.	1	.	.	29.6598
94	0	0066/12/04	0	.	1	.	.	27.6502
95	1	0066/12/07	0	.	0	.	.	28.6413
94	0	0066/12/10	0	.	1	.	.	27.6338
94	1	0066/12/12	0	.	1	.	.	27.6283
97	0	0066/12/13	0		1		.	30.6235
94	0	0066/12/18	0	.	1	.	.	27.6119
95	1	0066/12/19	0	.	1	.	.	28.6085
95	0	0066/12/20	0	.	1	.	.	28.6057
102	1	0066/12/23	1	.	0	.	.	35.5927
103	1	0066/12/23	0	.	1	.	.	36.5921
97	0	0066/12/24	0		1		.	30.5934
95	0	0066/12/27	0	.	1	.	.	28.5866
95	0	0067/01/01	0	.	0	.	.	28.5619
104	1	0067/01/01	0	0.33	1	.	.	37.5558
102	1	0067/01/03	0	.	0	.	.	35.5517
95	0	0067/01/04	0	.	1	.	.	28.5537
95	0	0067/01/05	0	.	1	.	.	28.551
95	0	0067/01/08	1	.	0	.	.	28.5428
103	0	0067/01/08	0	.	1	.	.	36.5373
94	1	0067/01/10	0	.	0	.	.	27.538
96	0	0067/01/11	0	.	1	.	.	29.5339
101	0	0067/01/11	0	.	1	.	.	34.5305
96	1	0067/01/13	1	.	0	.	.	29.5284
98	0	6701	0		1			31.5886
96	1	0067/01/22	0	.	0	.	.	29.5038
102	0	0067/01/23	0	.	1	.	.	35.4969
94	0	0067/01/24	1	.	0	.	.	27.4997
96	1	0067/01/24	1	.	0	.	.	29.4983
97	0	0067/01/24	0		1		.	30.4976
96	0	0067/01/28	0	.	1	.	.	29.4873
96	0	0067/01/29	0	.	0	.	.	29.4846
96	0	0067/01/30	0	.	1	.	.	29.4819
97	0	0067/01/31	0		1		.	30.4784
94	1	0067/02/10	0	.	0	.	.	27.4559
94	1	0067/02/10	0	.	1	.	.	27.4559
94	1	0067/02/11	1	.	0	.	.	27.4531
96	1	0067/02/15	0	.	1	.	.	29.4408
98	0	6702	0		1			31.5065
104	0	0067/02/18	0	0.36	1	.	.	37.4271
94	0	0067/02/19	0	.	0	.	.	27.4312
105	0	0670221	0		1		1	38.4182
97	0	0067/02/23	0		1		.	30.4182
96	0	0067/02/25	0	.	1	.	.	29.4134
101	1	0067/02/25	0	.	1	.	.	34.41
94	0	0067/02/27	0	.	1	.	.	27.4093
96	0	0067/03/01	1	.	0	.	.	29.397
104	0	0067/03/02	0	0.27	1	.	.	37.3888
96	0	0067/03/06	0	.	1	.	.	29.3833
94	0	0067/03/07	0	.	1	.	.	27.3819
100	1	0067/03/07	1	.	0	.	.	33.3778
100	0	0067/03/08	0	.	1	.	1	33.3751
96	0	0067/03/15	0	.	1	.	.	29.3587
98	0	6703	0		1			31.4244
98	0	6703	0		1			31.4244
98	0	6703	0		1			31.4244
100	1	0067/03/17	0	.	1	.	0	33.3504
102	1	0067/03/19	0	.	0	.	.	35.3436
104	1	0067/03/20	0	0.66	1	.	.	37.3395
96	1	0067/03/21	0	.	1	.	.	29.3422
97	0	0067/03/22	0		1		.	30.3388
95	0	0067/03/23	0	.	1	.	.	28.3374
95	0	0067/03/24	0	.	1	.	.	28.3347
94	0	0067/03/27	0	.	1	.	.	27.3272
102	1	0067/03/28	0	.	1	.	.	35.319
94	0	0067/03/29	0	.	0	.	.	27.3217
101	0	0067/03/29	0	.	1	.	.	34.3169
96	1	0067/03/30	0	.	0	.	.	29.3176
100	0	0067/03/30	0	.	1	.	1	33.3149
95	0	0067/04/02	0	.	1	.	.	28.3128
100	1	0067/04/02	0	.	1	.	.	33.3094
94	0	0067/04/03	0	.	1	.	.	27.3107
94	0	0067/04/05	0	.	1	.	.	27.3053
94	0	0067/04/09	0	.	1	.	.	27.2943
95	0	0067/04/10	0	.	1	.	.	28.2909
95	0	0067/04/12	0	.	1	.	.	28.2854
99	0	0067/04/13	0	.	1	.	.	32.2799
94	0	0067/04/16	0	.	1	.	.	27.2752
96	0	0067/04/17	0	.	1	.	.	29.271
102	1	0067/04/17	0	.	1	.	.	35.2669
94	0	0067/04/19	0	.	1	.	.	27.2669
99	0	0067/04/22	0	.	1	.	.	32.2553
97	1	0067/04/26	0		1		.	30.2457
101	1	0067/04/26	0	.	1	.	.	34.243
95	0	0067/04/27	0	.	1	.	.	28.2444
105	0	0670428	0		1		1	38.2348
95	0	0067/04/30	0	.	1	.	.	28.2361
104	0	0067/04/30	0	0.36	1	.	.	37.23
95	0	0067/05/06	0	.	1	.	.	28.2197
95	1	0067/05/07	0	.	1	.	.	28.217
105	1	0670507	0		1		0	38.2101
103	0	0067/05/08	1	.	0	.	.	36.2088
94	1	0067/05/09	0	.	1	.	.	27.2122
95	0	0067/05/09	0	.	1	.	.	28.2115
100	0	0067/05/11	0	.	1	.	0	33.2026
98	0	6705	0		0			31.2601
96	0	0067/05/21	0	.	1	.	.	29.178
95	0	0067/05/24	0	.	1	.	.	28.1704
96	0	0067/05/24	0	.	1	.	.	29.1697
100	0	0067/05/24	0	.	0	.	.	33.167
95	0	0067/05/25	0	.	1	.	.	28.1677
95	0	0067/05/28	0	.	0	.	.	28.1595
96	0	0067/05/29	0	.	1	.	.	29.1561
101	1	0067/05/29	0	.	1	.	.	34.1526
94	0	0067/05/30	0	.	1	.	.	27.1547
96	0	0067/05/30	0	.	1	.	.	29.1533
97	0	0067/06/09	0		1		.	30.128
102	1	0067/06/10	0	.	1	.	.	35.1218
97	0	0067/06/11	0		1		.	30.1225
96	0	0067/06/13	0	.	1	.	.	29.1177
98	1	6706	0		1			31.178
98	0	6706	1		0			31.178
98	0	6706	0		0			31.178
103	0	0067/06/16	0	.	1	.	.	36.1047
96	1	0067/06/19	0	.	1	.	.	29.1013
97	0	0067/06/23	1		0		.	30.0897
97	1	0067/06/23	0		1		.	30.0897
105	0	0670625	1		0		1	38.0787
96	0	0067/06/27	1	.	0	.	.	29.0794
97	0	0067/06/28	0		1		.	30.076
94	0	0067/06/29	0	.	1	.	.	27.0753
96	0	0067/06/29	0	.	1	.	.	29.0739
95	1	0067/07/03	0	.	0	.	.	28.0637
103	1	0067/07/03	0	.	1	.	.	36.0582
97	0	0067/07/06	0		1		.	30.0541
95	0	0067/07/08	1	.	0	.	.	28.05
95	0	0067/07/09	1	.	0	.	.	28.0472
94	0	0067/07/13	0	.	1	.	.	27.037
94	0	0067/07/14	0	.	1	.	.	27.0342
98	0	6707	0		1			31.0958
94	0	0067/07/18	0	.	1	.	.	27.0233
104	0	0067/07/18	0	0.38	1	.	.	37.0164
100	1	0067/07/19	0	.	1	.	0	33.0164
105	1	0670721	0		1		0	38.0075
96	0	0067/07/22	0	.	1	.	.	29.011
97	1	0067/07/22	0		1		.	30.0103
100	0	0067/07/22	0	.	1	.	0	33.0082
95	0	0067/07/23	0	.	1	.	.	28.0089
100	0	0067/07/23	0	.	1	.	1	33.0055
96	0	0067/07/26	0	.	1	.	.	29
94	0	0067/07/28	1	.	0	.	.	26.9959
[truncated: 15,612 more rows]

## Sheet: Coding_book
	Variables	Coding	Explanation
Year	Continous	Chinese year	Student university entrance year
SEX	Category	0= female，1= male	Sex
Birthday	Continous	eee/mm/dd	Birth year (Chinese year)/month/day
HBsAg	Category	0= negative，1= positive	HBsAg positivity
HBsAg_v	Continous	number (value)	Titer of serum HBsAg level
Anti_HBs	Category	0= negative，1= positive	Anti-HBs positivity
Anti_HBs_v	Continous	number (value)	Titer of serum anti-HBs level
Anti_HBc（b_e）	Continous	number (value)	Titer of serum anti-HBc level
AGE	Continous	number (value)	Age of the health check performed
